# Supplementary material for: A systematic review and evidence assessment of monogenic gene-disease relationships in human male infertility
Source: Front Endocrinol (Lausanne). 2025 Aug 28;16:1643543. doi: 10.3389/fendo.2025.1643543 (PMC12422931; doi:10.3389/fendo.2025.1643543)
Supplement: Supplementary Data Sheet 2 — (.\SR\补充表\Supplementary Table S2.xlsx). [file Table2.xlsx]

## Sheet: All articles and genes
Title	Date of publication	Sequencing technology	Gene	Description	Location	Phenotype	OMIM ID	Inheritance	Score in 2020	Conclusion in 2020	Score in 2024	Conclusion in 2024	Change 2020 to 2024
A biallelic variant in POLR2C is associated with congenital hearing loss and male infertility: Case report.	2022	WES	POLR2C	Other syndromes	16q21	sensorineural hearing loss and infertility	180663	AR	NA	NA	3	Limited	New gene
A Case of Severe Teratozoospermia and Infertility Due to Homozygous Mutation c.144delC in the AURKC Gene	2023	Sanger	AURKC	teratozoospermia	19q13.43	Spermatogenic failure 5	243060	AR	17	Definitive	17	Definitive	No change
A Case Reported With 46, XX Testicular Disorders Of Sexual Development And Its Possible Association With Dysembryoplastic Neuroepithelial Tumour	2022	Unkown	SRY	46,XX Disorders of sexual development	Yp11.2	46,XX Disorders of sexual development	400045	YL	17	Definitive	17	Definitive	No change
A Gly684Ala substitution in the androgen receptor is the cause for azoospermia in a Chinese family with mild androgen insensitivity syndrome and normal hormone levels	2022	WES	AR	46,XY Disorders of sexual development	Xq12	androgen insensitivity syndrome (AIS)	312300	XL	17	Definitive	17	Definitive	No change
A hemizygous loss-of-function variant in BCORL1 is associated with male infertility and oligoasthenoteratozoospermia	2023	WES	BCORL1	Oligoasthenoteratozoospermia	Xq26.1	Oligoasthenoteratozoospermia	300688	XL	5	Limited	14	Srtong	Classification increased
A homozygous ARMC3 splicing variant causes asthenozoospermia and flagellar disorganization in a consanguineous family	2024	WES	ARMC3	asthenozoospermia	10p12.2	asthenozoospermia	NA	AR	N/A	N/A	5	Limited	New gene
A homozygous frameshift variant in SYCP2 caused meiotic arrest and non-obstructive azoospermia	2023	WES	SYCP2	Non-obstructive azoospermia	20q13.33	Spermatogenic failure 1	258150	AD	10.75	Moderate	16	Definitive	Classification increased
A Homozygous Loss-of-Function Mutation in MSH5 Abolishes MutSgamma Axial Loading and Causes Meiotic Arrest in NOA-Affected Individuals	2022	Sanger	MSH5	Non-obstructive azoospermia	6p21.33	Spermatogenic failure 74	619937	AR	N/A	N/A	13	Srtong	New gene
A Homozygous Loss-of-Function Mutation in MSH5 Abolishes MutSγ Axial Loading and Causes Meiotic Arrest in NOA-Affected Individuals	2022	WES	MSH5	Non-obstructive azoospermia	6p21.33	Spermatogenic failure 74	619937	AR	N/A	N/A	13	Srtong	New gene
A homozygous missense variant in DND1 causes non-obstructive azoospermia in humans	2022	WES	DND1	Non-obstructive azoospermia	5q31.3	Non-obstructive azoospermia	609385	AR	NA	NA	3	Limited	New gene
A homozygous PIWIL2 frameshift variant affects the formation and maintenance of human-induced pluripotent stem cell-derived spermatogonial stem cells and causes Sertoli cell-only syndrome	2022	WES	PIWIL2	Sertoli cell-only syndrome	8p21.3	Sertoli cell-only syndrome	610312	AR	3	Limited	6	Limited	No change
A homozygous RPL10L missense mutation associated with male factor infertility and severe oligozoospermia.	2020	WES and Sanger	RPL10L	Oligozoospermia	14q21.2	Spermatogenic failure 63	619689	AR	6	Limited	6	Limited	No change
A loss-of-function variant in SSFA2 causes male infertility with globozoospermia and failed oocyte activation	2022	WES	SSFA2	Globozoospermia	2q31.3	Globozoospermia	102530	AR	NA	NA	5	Limited	New gene
A loss-of-function variant in ZCWPW1 causes human male infertility with sperm head defect and high DNA fragmentation	2024	WES and Sanger	ZCWPW1	oligoasthenoteratozoospermia	7q22.1	oligoasthenoteratozoospermia	618900	AR	NA	NA	6	Limited	New gene
A missense mutation in IFT74, encoding for an essential component for intraflagellar transport of Tubulin, causes asthenozoospermia and male infertility without clinical signs of Bardet-Biedl syndrome	2021	WES	IFT74	asthenozoospermia	9p21.2	Spermatogenic failure 58	619585	AR	NA	NA	5	Limited	New gene
A new TEX11 mutation causes azoospermia and testicular meiotic arrest	2021	Sanger	TEX11	azoospermia	Xq13.1	spermatogenic failure	309120	XL	16	Definitive	16	Definitive	No change
A Novel Compound Heterozygous Mutation in TDRD9 Causes Oligozoospermia	2024	WES	TDRD9	Oligozoospermia	14q32.33	Spermatogenic failure 30	618110	AR	8	Limited	9	Moderate	Classification increased
A novel frameshift mutation in DNAH6 associated with male infertility and asthenoteratozoospermia	2023	WES and Sanger	DNAH6	asthenoteratozoospermia	2p11.2	asthenoteratozoospermia	603336	AR	4	Limited	9	Moderate	Classification increased
A novel frameshift mutation in ubiquitin-specific protease 26 gene in a patient with severe oligozoospermia	2020	WES	USP26	Oligozoospermia	Xq26.2	Spermatogenic failure	301101	XL	10	Moderate	10	Moderate	No change
A novel hemizygous loss-of-function mutation in ADGRG2 causes male infertility with congenital bilateral absence of the vas deferens	2020	WES and Sanger	ADGRG2	Congenital bilateral absence of the vas deferens	Xp22.13	Congenital bilateral absence of the vas deferens	300985	XL	16	Definitive	16	Definitive	No change
A novel homozygote nonsense variant of MSH4 leads to primary ovarian insufficiency and non-obstructive azoospermia	2024	WES	MSH4	Non-obstructive azoospermia	1p31.1	Spermatogenic failure 2	108420	AR	≤2	No evidence	10	Moderate	Classification increased
A novel homozygous frameshift mutation in MNS1 associated with severe oligoasthenoteratozoospermia in humans	2021	WES	MNS1	Oligoasthenoteratozoospermia	15q21.3	Oligoasthenoteratozoospermia	NA	AR	10	Moderate	13	Srtong	Classification increased
A novel homozygous frameshift variant in DNAH8 causes multiple morphological abnormalities of the sperm flagella in a consanguineous Pakistani family	2023	WES	DNAH8	Multiple morphological abnormalities of the sperm flagella	6p21.2	Multiple morphological abnormalities of the sperm flagella	619095	AR	NA	NA	18	Definitive	New gene
A novel homozygous LRRC6 mutation causes male infertility with asthenozoospermia and primary ciliary dyskinesia in humans	2023	WES and Sanger	LRRC6	Primary ciliary dyskinesia	8q24.22	Primary ciliary dyskinesia	614935	AR	14	Srtong	15	Srtong	No change
A novel homozygous missense mutation in AK7 causes multiple morphological anomalies of the flagella and oligoasthenoteratozoospermia	2022	WES	AK7	Multiple morphological abnormalities of the sperm flagella	14q32.2	Spermatogenic failure 27	617965	AR	6	Limited	9	Moderate	Classification increased
A novel homozygous missense TTC12 variant identified in an infertile Pakistani man with severe oligoasthenoteratozoospermia and primary ciliary dyskinesia	2024	WES and Sanger	TTC12	Primary ciliary dyskinesia	11q23.2	Primary ciliary dyskinesia	618801	AR	N/A	N/A	13	Srtong	New gene
A novel homozygous mutation in the meiotic gene MSH4 leading to male infertility due to non-obstructive azoospermia	2020	WES	MSH4	Non-obstructive azoospermia	1p31.1	Spermatogenic failure 2	108420	AR	≤2	No evidence	10	Moderate	Classification increased
A novel homozygous mutation in WDR19 induces disorganization of microtubules in sperm flagella and nonsyndromic asthenoteratospermia	2020	WES	WDR19	Multiple morphological abnormalities of the sperm flagella	4p14	Spermatogenic failure 72	619867	AR	4	Limited	4	Limited	No change
A novel homozygous nonsense variant of AK7 is associated with multiple morphological abnormalities of the sperm flagella	2024	WES and Sanger	AK7	Multiple morphological abnormalities of the sperm flagella	14q32.2	Multiple morphological abnormalities of the sperm flagella	617965	AR	6	Limited	8	Limited	No change
A novel homozygous nonsense variant of STX2 underlies non-obstructive azoospermia in a consanguineous Chinese family	2024	WES	STX2	Non-obstructive azoospermia	12q24.33	Non-obstructive azoospermia	132350	AR	5	Limited	7	Limited	No change
A novel homozygous splice site variant in ARL2BP causes a syndromic autosomal recessive rod-cone dystrophy with situs inversus, asthenozoospermia, unilateral renal agenesis and microcysts	2024	Gene panel	ARL2BP	Other syndromes	16q13	Asthenozoospermia and Retinitis Pigmentosa	615434	AR	6	Limited	10	Moderate	Classification increased
A novel missense heterozygous mutation in MAP3K1 gene causes 46, XY disorder of sex development: case report and literature review	2020	WES	MAP3K1	46,XY Disorders of sexual development	5q11.2	46,XY Disorders of sexual development	613762	AD	8	Limited	13	Srtong	Classification increased
A novel missense mutation of CCDC34 causes male infertility with oligoasthenoteratozoospermia in a consanguineous Pakistani family	2024	WES and Sanger	CCDC34	Oligoasthenoteratozoospermia	11p14.1	Spermatogenic failure 76	620084	AR	NA	NA	10	Moderate	New gene
A novel missense variant in CDK5RAP2 associated with non-obstructive azoospermia	2023	WES	CDK5RAP2	Non-obstructive azoospermia	9q33.2	Non-obstructive azoospermia	604804	AR	NA	NA	7	Limited	New gene
A novel missense variant in PNLDC1 associated with nonobstructive azoospermia	2024	WES and Sanger	PNLDC1	Non-obstructive azoospermia	6q25.3	Spermatogenic failure 57	619528	AR	NA	NA	13	Strong	New gene
A novel mutation in CFAP47 causes male infertility due to multiple morphological abnormalities of the sperm flagella	2023	WES	CFAP47	Multiple morphological abnormalities of the sperm flagella	Xp21.1	spermatogenic failure	301059	XL	NA	NA	4	Limited	New gene
A novel mutation in FK506 binding protein-like (FKBPL) causes male infertility	2021	Sanger	FKBPL	azoospermia	6p21.32	azoospermia	617076	AR	≤2	No evidence	3	Limited	Classification increased
A novel mutation in PCD-associated gene DNAAF3 causes male infertility due to asthenozoospermia	2023	WES	DNAAF3	Primary ciliary dyskinesia	19q13.42	Primary ciliary dyskinesia	606763	AR	NA	NA	3	Limited	No change
A novel NPHP4 homozygous missense variant identified in infertile brothers with multiple morphological abnormalities of the sperm flagella	2023	WES	NPHP4	Multiple morphological abnormalities of the sperm flagella	1p36.31	Multiple morphological abnormalities of the sperm flagella	NA	AR	N/A	N/A	9	Limited	New gene
A novel splicing mutation in helicase for meiosis 1 leads to non-obstructive azoospermia	2023	WES	HFM1	Non-obstructive azoospermia	1p22.2	Non-obstructive azoospermia	615724	AR	NA	NA	3	No Evidence	New gene
A novel splicing variant in DNAH8 causes asthenozoospermia	2021	WES	DNAH8	asthenozoospermia	6p21.2	Spermatogenic failure 46	619095	AR	NA	NA	18	Definitive	New gene
A novel variant in CFAP69 causes asthenoteratozoospermia with treatable ART outcomes and a literature review	2023	Sanger	CFAP69	Multiple morphological abnormalities of the sperm flagella	7q21.13	Multiple morphological abnormalities of the sperm flagella	617959	AR	13	Strong	13	Strong	No change
A pathogenic DMC1 frameshift mutation causes nonobstructive azoospermia but not primary ovarian insufficiency in humans	2021	WES	DMC1	Non-obstructive azoospermia	22q13.1	Non-obstructive azoospermia	602721	AR	7	Limited	10	Moderate	Classification increased
A Rare Case of Infertility: SRY Positive 46, XX Testicular Disorder of Sexual Differentiation	2020	FISH	SRY	46,XX Disorders of sexual development	Yp11.2	46,XX Disorders of sexual development	400045	YL	17	Definitive	17	Definitive	No change
A recurrent homozygous missense mutation in CCDC103 causes asthenoteratozoospermia due to disorganized dynein arms	2022	WES	CCDC103	Primary ciliary dyskinesia	17q21.31	Primary ciliary dyskinesia	614679	AR	6	Limited	14	Srtong	Classification increased
A splice donor variant of GAS8 induces structural disorganization of the axoneme in sperm flagella and leads to nonsyndromic male infertility	2023	WES	GAS8	Multiple morphological abnormalities of the sperm flagella	16q24.3	Multiple morphological abnormalities of the sperm flagella	616726	AR	8	Limited	9	Limited	No change
Achieving an optimal pregnancy outcome through the combined utilization of micro-TESE and ICSI in cryptorchidism associated with a non-canonical splicing variant in RXFP2	2024	WES and Sanger	RXFP2	Non-obstructive azoospermia	13q13.1	cryptorchidism	NA	AR	7	Limited	11	Moderate	Classification increased
ACROSIN deficiency causes total fertilization failure in humans by preventing the sperm from penetrating the zona pellucida	2023	WES	ACR	Fertilisation failure	22q13.33	Spermatogenic failure 87	620500	AR	≤2	No evidence	3	Limited	Classification increased
An M1AP homozygous splice-site mutation associated with severe oligozoospermia in a consanguineous family	2020	WES	M1AP	Oligozoospermia	2p13.1	Spermatogenic failure 48	619108	AR	13	Strong	14	Srtong	No change
An overview of CFTR mutation profiles and assisted reproductive technology outcomes in Chinese patients with congenital obstructive azoospermia	2023	WES	CFTR	obstructive azoospermia	7q31.2	Congenital bilateral absence of the vas deferens	277180	AR	17	Definitive	17	Definitive	No change
Analysis of STAG3 variants in Chinese non-obstructive azoospermia patients with germ cell maturation arrest	2021	WES	STAG3	Non-obstructive Azoospermia	7q22.1	Non-obstructive Azoospermia	NA	AR	12	Moderate	16	Definitive	Classification increased
Analysis of TATA-box binding protein associated factor 4b gene mutations in a Chinese population with nonobstructive azoospermia	2020	Next-generation sequencing	TAF4B	Non-obstructive azoospermia	18q11.2	Spermatogenic failure 13	615841	AR	7	Limited	7	Limited	No change
Aromatase deficiency in a tall man: Case report of two novel mutations and review of literature	2022	WES	CYP19A1	Disorders of sexual development	15q21.2	Aromatase deficiency	613546	AR	16	Definitive	16	Definitive	No change
Association between chromosome 6p21 translocation and asthenozoospermia: A retrospective, observational study	2023	WES	SLC26A8	asthenozoospermia	6p21.31	Spermatogenic failure 3	606766	AR	≤2	No evidence	10	Moderate	Classification increased
Association of novel DNAH11 variants with asthenoteratozoospermia lead to male infertility	2024	WES	DNAH11	Primary ciliary dyskinesia	7p15.3	Primary ciliary dyskinesia	611884	AR	NA	NA	18	Definitive	New gene
Bi-allelic BRWD1 variants cause male infertility with asthenoteratozoospermia and likely primary ciliary dyskinesia	2021	WES	BRWD1	Multiple morphological abnormalities of the sperm flagella	21q22.2	Multiple morphological abnormalities of the sperm flagella	620438	AR	NA	Unable to classify	9	Limited	New gene
Biallelic loss-of-function mutations in SEPTIN4 (C17ORF47), encoding a conserved annulus protein, cause thin midpiece spermatozoa and male infertility in humans	2022	WES	SEPTIN4	asthenoteratozoospermia	17q22	asthenoteratozoospermia	603696	AR	NA	NA	6	Limited	New gene
Bi-allelic Loss-of-function Variants in CFAP58 Cause Flagellar Axoneme and Mitochondrial Sheath Defects and Asthenoteratozoospermia in Humans and Mice	2020	WES and Sanger	CFAP58	asthenoteratozoospermia	10q25.1	Spermatogenic failure 49	619144	AR	NA	NA	13	Strong	New gene
Bi-allelic mutations in DNAH7 cause asthenozoospermia by impairing the integrality of axoneme structure	2021	WES	DNAH7	asthenozoospermia	2q32.3	Primary ciliary dyskinesia	620356	AR	NA	NA	9	Moderate	New gene
Bi-allelic Mutations in M1AP Are a Frequent Cause of Meiotic Arrest and Severely Impaired Spermatogenesis Leading to Male Infertility	2020	WES	M1AP	Non-obstructive azoospermia	2p13.1	Spermatogenic failure 48	619108	AR	13	Strong	13	Strong	No change
Biallelic mutations in spermatogenesis and centriole-associated 1 like (SPATC1L) cause acephalic spermatozoa syndrome and male infertility	2022	WES	SPATC1L	Acephalic spermatozoa	21q22.3	Acephalic spermatozoa syndrome	617187	AR	NA	NA	6	Limited	New gene
Biallelic mutations of CFAP58 are associated with multiple morphological abnormalities of the sperm flagella	2021	WES	CFAP58	Multiple morphological abnormalities of the sperm flagella	10q25.1	Spermatogenic failure 49	619144	AR	NA	NA	10	Moderate	New gene
Biallelic RXFP2 variants lead to congenital bilateral cryptorchidism and male infertility, supporting a role of RXFP2 in spermatogenesis	2024	WES and WGS	RXFP2	Cryptorchidism	13q13.1	cryptorchidism	NA	AR	7	Limited	11	Moderate	Classification increased
Bi-allelic SHOC1 loss-of-function mutations cause meiotic arrest and non-obstructive azoospermia	2021	WES and Sanger	SHOC1	Non-obstructive azoospermia	9q31.3	Spermatogenic failure 75	619949	AR	NA	NA	12	Moderate	New gene
Bi-allelic SPATA22 variants cause premature ovarian insufficiency and nonobstructive azoospermia due to meiotic arrest	2022	WES	SPATA22	Non-obstructive azoospermia	17p13.2	Spermatogenic failure 96	621001	AR	NA	NA	9	Moderate	New gene
Biallelic Variants in CCDC39 Gene Lead to Primary Ciliary Dyskinesia and Kartagener Syndrome	2022	WES	CCDC39	Primary ciliary dyskinesia	3q26.33	Primary ciliary dyskinesia	613807	AR	13	Strong	17	Definitive	Classification increased
Biallelic Variants in CFAP61 Cause Multiple Morphological Abnormalities of the Flagella and Male Infertility	2021	WES	CFAP61	Multiple morphological abnormalities of the sperm flagella	20p11.23	Multiple morphological abnormalities of the sperm flagella	620409	AR	NA	NA	12	Moderate	New gene
Bi-allelic variants in DNA mismatch repair proteins MutS Homolog MSH4 and MSH5 cause infertility in both sexes.	2021	WES	MSH5	asthenozoospermia	6p21.33	Spermatogenic failure 74	619937	AR	NA	NA	13	Srtong	New gene
Bi-allelic variants in DNAH10 cause asthenoteratozoospermia and male infertility	2022	WES	DNAH10	asthenoteratozoospermia	12q24.31	Spermatogenic failure 56	619515	AR	NA	NA	13	Srtong	New gene
CALR3 defects disrupt sperm-zona pellucida binding in humans: new insights into male factor fertilization failure and relevant clinical therapeutic approaches	2024	WES	CALR3	Fertilisation failure	19p13.11	Fertilization failure	611414	AR	NA	NA	5	Limited	New gene
Case report: A non-obstructive azoospermia patient with heat shock factor-2 mutation	2020	Gene panel	HSF2	Non-obstructive azoospermia	6q22.31	Non-obstructive azoospermia	NA	AD	8	Limited	8	Limited	No change
Case Report: DNAAF4 Variants Cause Primary Ciliary Dyskinesia and Infertility in Two Han Chinese Families	2022	WES	DNAAF4	Primary ciliary dyskinesia	15q21.3	Primary ciliary dyskinesia	615482	AR	13	Srtong	17	Definitive	Classification increased
Case Report: Longitudinal follow-up and testicular sperm extraction in a patient with a pathogenic NR5A1 (SF-1) frameshift variant: p.(Phe70Serfs*5)	2023	Sanger	NR5A1	46,XY Disorders of sexual development	9q33.3	46XY sex reversal	612965	AD	17	Definitive	17	Definitive	No change
Case Report: Novel Biallelic Mutations in ARMC4 Cause Primary Ciliary Dyskinesia and Male Infertility in a Chinese Family	2021	WES	ARMC4（ODAD2）	Primary ciliary dyskinesia	10p12.1	Primary ciliary dyskinesia	615451	AR	16	Definitive	16	Definitive	No change
Case report: The CCDC103 variant causes ultrastructural sperm axonemal defects and total sperm immotility in a professional athlete without primary ciliary diskinesia	2023	WES	CCDC103（DNAAF19）	Primary ciliary dyskinesia	17q21.31	Primary ciliary dyskinesia	614679	AR	6	Limited	14	Srtong	Classification increased
CCDC40 mutation as a cause of infertility in a Chinese family with primary ciliary dyskinesia	2021	Sanger	CCDC40	Primary ciliary dyskinesia	17q25.3	Primary ciliary dyskinesia	613808	AR	13.25	Srtong	18	Definitive	Classification increased
CFTR mutations causing congenital unilateral absence of the vas deferens (CUAVD) and congenital absence of the uterus (CAU) in a consanguineous family.	2022	WES and Sanger	CFTR	Congenital bilateral absence of the vas deferens	7q31.2	Congenital bilateral absence of the vas deferens	277180	AR	17	Definitive	17	Definitive	No change
CHD7 missense variants and clinical characteristics of Chinese males with infertility	2020	Gene panel	CHD7	Hypogonadotropic hypogonadism	8q12.2	Hypogonadotropic hypogonadism 5 with or without anosmia	612370	AD	17	Definitive	18	Definitive	No change
Clinical and molecular features of 40 Chinese patients with idiopathic hypogonadotropic hypogonadism	2023	WES and Sanger	FGFR1	Hypogonadotropic hypogonadism	8p11.23	Idiopathic hypogonadotropic hypogonadism	147950	AD	17	Definitive	17	Definitive	No change
Clinical and molecular features of 40 Chinese patients with idiopathic hypogonadotropic hypogonadism	2023	WES and Sanger	KISS1R	Hypogonadotropic hypogonadism	19p13.3	Idiopathic hypogonadotropic hypogonadism	614837	AR	17	Definitive	17	Definitive	No change
Clinical and molecular features of 40 Chinese patients with idiopathic hypogonadotropic hypogonadism	2023	WES and Sanger	SEMA3E	Hypogonadotropic hypogonadism	7q21.11	Kallmann syndrome	608166	AD	≤2	No evidence	5	Limited	Classification increased
Clinical and molecular features of 40 Chinese patients with idiopathic hypogonadotropic hypogonadism	2023	WES and Sanger	SOX10	Hypogonadotropic hypogonadism	22q13.1	Kallmann syndrome	NA	AD	16	Definitive	16	Definitive	No change
Combined in vitro and in silico analyses of FGFR1 variants: genotype-phenotype study in idiopathic hypogonadotropic hypogonadism	2020	Sanger	FGFR1	Hypogonadotropic hypogonadism	8p11.23	Kallmann syndrome	147950	AD	17	Definitive	17	Definitive	No change
Compound heterozygosity for novel AURKC mutations in an infertile man with macrozoospermia	2020	WES	AURKC	Macrozoospermia	19q13.43	Spermatogenic failure 5	243060	AR	17	Definitive	17	Definitive	No change
Compound heterozygous mutations in CFTR causing congenital bilateral absence of the vas deferens in a Chinese pedigree	2023	WES	CFTR	Congenital bilateral absence of the vas deferens	7q31.2	Congenital bilateral absence of the vas deferens	277180	AR	17	Definitive	17	Definitive	No change
Compound heterozygous mutations in PMFBP1 cause acephalic spermatozoa syndrome: A case report	2022	Next-generation sequencing	PMFBP1	Acephalic spermatozoa	16q22.2	Spermatogenic failure 31	618112	AR	14	Strong	15	Srtong	No change
Compound heterozygous variants in CFTR with potentially reducing ATP-binding ability identified in Chinese infertile brothers with isolated congenital bilateral absence of vas deferens	2023	WES and Sanger	CFTR	Congenital bilateral absence of the vas deferens	7q31.2	Congenital bilateral absence of the vas deferens	277180	AR	N/A	Unable to classify	17	Definitive	No change
Cystic fibrosis gene mutations and polymorphisms in Saudi men with infertility	2020	Direct sequencing	CFTR	Congenital bilateral absence of the vas deferens	7q31.2	Congenital bilateral absence of the vas deferens	277180	AR	17	Definitive	17	Definitive	No change
Cystic fibrosis transmembrane conductance regulator-related male infertility: Relevance of genetic testing & counselling in Indian population	2020	Direct sequencing	CFTR	Congenital bilateral absence of the vas deferens	7q31.2	Congenital bilateral absence of the vas deferens	277180	AR	17	Definitive	17	Definitive	No change
De novo mutations in idiopathic male infertility-A pilot study	2020	WES	BRD2	azoospermia	6p21.32	Non-obstructive azoospermia	601540	AR	NA	Unable to classify	3	Limited	Classification increased
De novo mutations in idiopathic male infertility-A pilot study	2020	WES	CD1D	azoospermia	1q23.1	Non-obstructive azoospermia	188410	AR	NA	NA	3	Limited	New gene
De novo mutations in idiopathic male infertility-A pilot study	2020	WES	CD63	azoospermia	12q13.2	Non-obstructive azoospermia	155740	AR	NA	NA	3	Limited	New gene
De novo mutations in idiopathic male infertility-A pilot study	2020	WES	NEURL4	azoospermia	17p13.1	Non-obstructive azoospermia	615865	AR	NA	NA	3	Limited	New gene
De novo mutations in idiopathic male infertility-A pilot study	2020	WES	SEMA5A	azoospermia	5p15.31	Non-obstructive azoospermia	609297	AR	NA	NA	3	Limited	New gene
Defect in the nuclear pore membrane glycoprotein 210-like gene is associated with extreme uncondensed sperm nuclear chromatin and male infertility: a case report	2020	WES	NUP210L	Fertilisation failure	1q21.3	Male infertility	NA	NA	NA	NA	4	Limited	New gene
Deleterious variants in X-linked RHOXF1 cause male infertility with oligo- and azoospermia	2024	WES	RHOXF1	Oligozoospermia	Xq24	Oligozoospermia	NA	XL	≤2	No evidence	10	Moderate	Classification increased
Disruption of human meiotic telomere complex genes TERB1, TERB2 and MAJIN in men with non-obstructive azoospermia	2021	WES	MAJIN	Non-obstructive azoospermia	11q13.1	Spermatogenic failure	617130	AR	NA	NA	4	Limited	New gene
Disruption of human meiotic telomere complex genes TERB1, TERB2 and MAJIN in men with non-obstructive azoospermia	2021	WES	TERB1	Non-obstructive azoospermia	16q22.1	Spermatogenic failure	619646	AR	NA	NA	10	Moderate	New gene
Disruption of human meiotic telomere complex genes TERB1, TERB2 and MAJIN in men with non-obstructive azoospermia	2021	WES	TERB2	Non-obstructive azoospermia	15q21.1	Spermatogenic failure	619645	AR	NA	NA	4	Limited	New gene
DNALI1 deficiency causes male infertility with severe asthenozoospermia in humans and mice by disrupting the assembly of the flagellar inner dynein arms and fibrous sheath	2023	WES	DNALI1	asthenoteratozoospermia	1p34.3	Spermatogenic failure 83	620354	AR	NA	NA	10	Moderate	New gene
DRC1 deficiency caused primary ciliary dyskinesia and MMAF in a Chinese patient	2021	WES and Sanger	DRC1	Primary ciliary dyskinesia	2p23.3	Primary ciliary dyskinesia	615294	AR	5	Limited	7	Limited	No change
Eight rare urinary disorders in a patient with Kallmann syndrome: A case report	2020	WES	KAL1（ANOS1）	Kallmann syndrome	Xp22.31	Kallmann syndrome	308700	XL	13 17	Strong Definitive	14	Strong	No change
Eight rare urinary disorders in a patient with Kallmann syndrome: A case report	2020	WES	PROKR2	Kallmann syndrome	20p12.3	Kallmann syndrome	244200	AD	17	Definitive	17	Definitive	No change
Evaluation of The 1499T>C Variant in The AKAP3 Gene of Infertile Men with Multiple Morphological Abnormalities of The Sperm Flagella Phenotype: A Case-Control Study	2024	Unkown	AKAP3	Multiple morphological abnormalities of the sperm flagella	12p13.32	Multiple morphological abnormalities of the sperm flagella	620353	AR	≤2	No evidence	5	Limited	Classification increased
Exome sequencing reveals novel causes as well as new candidate genes for human globozoospermia	2020	WES	CCDC62	Globozoospermia	12q24.31	Spermatogenic failure	619803	AR	NA	NA	5	Limited	New gene
Exome sequencing reveals novel causes as well as new candidate genes for human globozoospermia	2020	WES	ZPBP	Globozoospermia	7p12.2	Spermatogenic failure	619799	AR	NA	NA	5	Limited	New gene
Exome sequencing reveals variants in known and novel candidate genes for severe sperm motility disorders	2021	WES	CFAP43	Multiple morphological abnormalities of the sperm flagella	10q25.1	Spermatogenic failure	617592	AR	17	Definitive	17	Definitive	No change
Exome sequencing reveals variants in known and novel candidate genes for severe sperm motility disorders	2021	WES	CFAP44	Multiple morphological abnormalities of the sperm flagella	3q13.2	Spermatogenic failure	617593	AR	17	Definitive	17	Definitive	No change
Exome sequencing reveals variants in known and novel candidate genes for severe sperm motility disorders	2021	WES	CFAP58	Multiple morphological abnormalities of the sperm flagella	10q25.1	Spermatogenic failure	619144	AR	NA	NA	10	Moderate	New gene
Exome sequencing reveals variants in known and novel candidate genes for severe sperm motility disorders	2021	WES	DNAH1	Multiple morphological abnormalities of the sperm flagella	3p21.1	Spermatogenic failure	617576	AR	17	Definitive	18	Definitive	No change
Exome sequencing reveals variants in known and novel candidate genes for severe sperm motility disorders	2021	WES	DNAH6	Multiple morphological abnormalities of the sperm flagella	2p11.2	Spermatogenic failure	603336	AR	4	Limited	9	Moderate	Classification increased
Exome sequencing reveals variants in known and novel candidate genes for severe sperm motility disorders	2021	WES	QRICH2	Multiple morphological abnormalities of the sperm flagella	17q25.1	Spermatogenic failure	618341	AR	12	Moderate	12	Moderate	No change
Expanding the mutational spectrum of monogenic hypogonadotropic hypogonadism: novel mutations in ANOS1 and FGFR1 genes	2020	Gene panel	ANOS1	hypogonadotropic hypogonadism	Xp22.31	Kallmann syndrome	308700	XL	13 17	Strong Definitive	14	Strong	No change
Expanding the mutational spectrum of monogenic hypogonadotropic hypogonadism: novel mutations in ANOS1 and FGFR1 genes	2020	Gene panel	FGFR1	hypogonadotropic hypogonadism	8p11.23	Kallmann syndrome	147950	AD	17	Definitive	17	Definitive	No change
Expanding the phenotype of copy number variations involving NR0B1 (DAX1)	2024	WGS	NR0B1 (DAX1)	46,XY Disorders of sexual development	Xp21.2	46,XY Disorders of sexual development	300018	XL	17	Definitive	17	Definitive	No change
FANCM Gene Variants in a Male Diagnosed with Sertoli Cell-Only Syndrome and Diffuse Astrocytoma	2024	WES	FANCM	azoospermia	14q21.2	Spermatogenic failure 28	618086	AR	13	Strong	14	Srtong	No change
Functional analysis of SEMA3A variants identified in Chinese patients with isolated hypogonadotropic hypogonadism	2020	WES	SEMA3A	hypogonadotropic hypogonadism	7q21.11	Kallmann syndrome	614897	AD	16	Definitive	16	Definitive	No change
Functional characterization of the first missense variant in CEP78, a founder allele associated with cone-rod dystrophy, hearing loss, and reduced male fertility	2020	WES	CEP78	Other syndromes	9q21.2	cone-rod dystrophy with hearing loss	617236	AR	4	Limited	4	Limited	No change
Generation of an iPSC line (HUSTi002-A) from fibroblasts of a patient with Sertoli cell-only syndrome carrying c.731_732delAT in PIWIL2 gene	2020	Sanger	PIWIL2	Non-obstructive azoospermia	8p21.3	Sertoli cell-only syndrome	610312	AR	3	Limited	3	Limited	No change
Genetic analyses of a large cohort of infertile patients with globozoospermia, DPY19L2 still the main actor, GGN confirmed as a guest player	2020	WES and Sanger	DPY19L2	Globozoospermia	12q14.2	Spermatogenic failure 9	613958	AR	16	Definitive	16	Definitive	No change
Genetic Architecture of Azoospermia-Time to Advance the Standard of Care	2023	WES	ADGRG2	Congenital bilateral absence of the vas deferens	XP22.13	Congenital bilateral absence of the vas deferens	300985	XL	16	Definitive	16	Definitive	No change
Genetic characterization of a missense mutation in the X-linked TAF7L gene identified in an oligozoospermic man†	2022	Next-generation sequencing	TAF7L	oligozoospermia	Xq22.1	oligozoospermia	NA	XL	≤2	No evidence	4	Limited	Classification increased
Genetic diagnosis and sperm retrieval outcomes for Chinese patients with congenital bilateral absence of vas deferens	2020	Next-generation sequencing	ADGRG2	Congenital bilateral absence of the vas deferens	XP22.13	Congenital bilateral absence of the vas deferens	300985	XL	16	Definitive	16	Definitive	No change
Genetic diagnosis and sperm retrieval outcomes for Chinese patients with congenital bilateral absence of vas deferens	2020	Next-generation sequencing	CFTR	Congenital bilateral absence of the vas deferens	7q31.2	Congenital bilateral absence of the vas deferens	277180	AR	17	Definitive	17	Definitive	No change
Genetic mutation analysis of 22 patients with congenital absence of vas deferens: a single-center study	2022	Sanger	ADGRG2	Congenital bilateral absence of the vas deferens	XP22.13	Congenital bilateral absence of the vas deferens	300985	XL	16	Definitive	16	Definitive	No change
Genetic mutation analysis of 22 patients with congenital absence of vas deferens: a single-center study	2022	Sanger	CA12	Congenital bilateral absence of the vas deferens	15q22.2	Congenital bilateral absence of the vas deferens	603263	AR	NA	NA	4	No Evidence	New gene
Genetic mutation analysis of 22 patients with congenital absence of vas deferens: a single-center study	2022	Sanger	CFTR	Congenital bilateral absence of the vas deferens	7q31.2	Congenital bilateral absence of the vas deferens	277180	AR	17	Definitive	17	Definitive	No change
Genetic mutation analysis of 22 patients with congenital absence of vas deferens: a single-center study	2022	Sanger	SCNN1B	Congenital bilateral absence of the vas deferens	16p12.2	Congenital bilateral absence of the vas deferens	600760	AD	NA	NA	6	Limited	New gene
Genetic mutation analysis of 22 patients with congenital absence of vas deferens: a single-center study	2022	Sanger	SLC9A3	Congenital bilateral absence of the vas deferens	5p15.33	Congenital bilateral absence of the vas deferens	182307	AR	4	No evidence	10	Moderate	Classification increased
Genome sequencing of Pakistani families with male infertility identifies deleterious genotypes in SPAG6, CCDC9, TKTL1, TUBA3C, and M1AP	2023	WGS	CCDC9	oligozoospermia, azoospermia, or asthenozoospermia	12p11.22	Spermatogenic failure	NA	AD	3	Limited	4	Limited	No change
Genome sequencing of Pakistani families with male infertility identifies deleterious genotypes in SPAG6, CCDC9, TKTL1, TUBA3C, and M1AP	2023	WGS	M1AP	oligozoospermia, azoospermia, or asthenozoospermia	2p13.1	Spermatogenic failure	619108	AR	13	Strong	13	Strong	No change
Genome sequencing of Pakistani families with male infertility identifies deleterious genotypes in SPAG6, CCDC9, TKTL1, TUBA3C, and M1AP	2023	WGS	SPAG6	oligozoospermia, azoospermia, or asthenozoospermia	10p12.2	Spermatogenic failure	605730	AR	8	Limited	8	Limited	No change
Genome sequencing of Pakistani families with male infertility identifies deleterious genotypes in SPAG6, CCDC9, TKTL1, TUBA3C, and M1AP	2023	WGS	TKTL1	oligozoospermia, azoospermia, or asthenozoospermia	Xq28	Spermatogenic failure	300044	XL	NA	NA	9	Moderate	New gene
Genome sequencing of Pakistani families with male infertility identifies deleterious genotypes in SPAG6, CCDC9, TKTL1, TUBA3C, and M1AP	2023	WGS	TUBA3C	oligozoospermia, azoospermia, or asthenozoospermia	13q12.11	Spermatogenic failure	602528	AR	NA	NA	2	No Evidence	New gene
Genomic study of TEX15 variants: prevalence and allelic heterogeneity in men with spermatogenic failure	2023	WES	TEX15	spermatogenic failure	8p12	spermatogenic failure	617960	AR	13	Strong	14	Srtong	No change
Hereditary spastic paraplegia (SPG 48) with deafness and azoospermia: A case report	2023	Sanger	AP5Z1	Other syndromes	7p22.1	Hereditary spastic paraplegias with azoospermia	613647	AR	NA	NA	3	Limited	New gene
Homeodomain-interacting protein kinase HIPK4 regulates phosphorylation of manchette protein RIMBP3 during spermiogenesis	2022	Sanger	HIPK4	Non-obstructive azoospermia	19q13.2	Non-obstructive azoospermia	611712	AR	NA	NA	5	Limited	New gene
Homozygosity for a novel INHA mutation in two male siblings with hypospadias, primary hypogonadism, and high-normal testicular volume	2022	Next-generation sequencing and Sanger	INHA	Hypergonadotropic hypogonadism	2q35	hypergonadotropic hypogonadism	147380	AR	NA	NA	5	Limited	New gene
Homozygous mutation in SLO3 leads to severe asthenoteratozoospermia due to acrosome hypoplasia and mitochondrial sheath malformations	2022	WES	SLO3（KCNU1）	asthenoteratozoospermia	8p11.23	Spermatogenic failure 79	620196	AR	NA	NA	8	Limited	New gene
Homozygous mutations in C14orf39/SIX6OS1 cause non-obstructive azoospermia and premature ovarian insufficiency in humans	2021	WES	C14orf39	Non-obstructive azoospermia	14q23.1	Spermatogenic failure 52	619202	AR	NA	NA	5	Limited	New gene
Homozygous mutations in SPEF2 induce multiple morphological abnormalities of the sperm flagella and male infertility	2020	WES	SPEF2	Multiple morphological abnormalities of the sperm flagella	5p13.2	Spermatogenic failure 43	618751	AR	15	Strong	16	Definitive	Classification increased
Homozygous variant in DRC3 (LRRC48) gene causes asthenozoospermia and male infertility	2024	WES	DRC3	asthenozoospermia	17p11.2	asthenozoospermia	NA	AR	N/A	N/A	9	Moderate	New gene
Homozygous variants in AKAP3 induce asthenoteratozoospermia and male infertility	2023	WES	AKAP3	Multiple morphological abnormalities of the sperm flagella	12p13.32	Multiple morphological abnormalities of the sperm flagella	620353	AR	≤2	No evidence	5	Limited	Classification increased
Identification and Characterization of the Most Common Genetic Variant Responsible for Acephalic Spermatozoa Syndrome in Men Originating from North Africa	2021	WES	SUN5	Acephalic spermatozoa	20q11.21	Spermatogenic failure 16	617187	AR	17	Definitive	17	Definitive	No change
Identification of a frame shift mutation in the CCDC151 gene in a Han-Chinese family with Kartagener syndrome	2020	WES	CCDC151（ODAD3）	Primary ciliary dyskinesia	19p13.2	Primary ciliary dyskinesia	616037	AR	NA	NA	17	Definitive	New gene
Identification of a Homozygous Mutation of CCDC40 in a Chinese Infertile Man with MMAF and PCD-like Phenotypes	2024	WES	CCDC40	asthenozoospermia	17q25.3	Primary ciliary dyskinesia	613808	AR	13.25	Srtong	18	Definitive	Classification increased
Identification of a new mutation in the ACTL9 gene in men with unexplained infertility	2024	Sanger	ACTL9	Fertilisation failure	19p13.2	Spermatogenic failure 53	619258	AR	N/A	N/A	13	Srtong	New gene
Identification of a new splice-acceptor mutation in HFM1 and functional analysis through molecular docking in nonobstructive azoospermia	2022	WES and Sanger	HFM1	Non-obstructive azoospermia	1p22.2	Non-obstructive azoospermia	NA	AR	NA	NA	8	Limited	New gene
Identification of a novel CFAP61 homozygous splicing variant associated with multiple morphological abnormalities of the flagella	2024	WES	CFAP61	Multiple morphological abnormalities of the sperm flagella	20p11.23	Multiple morphological abnormalities of the sperm flagella	620409	AR	NA	NA	11	Moderate	New gene
Identification of a novel deletion mutation in DPY19L2 from an infertile patient with globozoospermia: a case report.	2020	Next-generation sequencing	DPY19L2	Globozoospermia	12q14.2	Spermatogenic failure 9	613958	AR	16	Definitive	16	Definitive	No change
Identification of a novel mutation in chibby family member 2 in a non-obstructive azoospermic patient	2024	WES and Sanger	CBY2	Non-obstructive azoospermia	13q14.13	azoospermia	618614	AR	NA	NA	4	Limited	New gene
Identification of a novel splice site mutation in the DNAAF4 gene of a Chinese patient with primary ciliary dyskinesia	2023	WES and Sanger	DNAAF4	Primary ciliary dyskinesia	15q21.3	Primary ciliary dyskinesia	615482	AR	13	Srtong	17	Definitive	Classification increased
Identification of AMH and AMHR2 Variants Led to the Diagnosis of Persistent Mullerian Duct Syndrome in Three Cases	2022	WES	AMH	46,XY Disorders of sexual development	19p13.3	Persistent Müllerian duct syndrome	261550	AR	17	Definitive	17	Definitive	No change
Identification of AMH and AMHR2 Variants Led to the Diagnosis of Persistent Mullerian Duct Syndrome in Three Cases	2022	WES	AMHR2	46,XY Disorders of sexual development	12q13.13	Persistent Müllerian duct syndrome	261550	AR	17	Definitive	17	Definitive	No change
Identification of compound heterozygous DNAH11 variants in a Han-Chinese family with primary ciliary dyskinesia	2021	WES	DNAH11	Primary ciliary dyskinesia	7p15.3	Primary ciliary dyskinesia	611884	AR	NA	NA	18	Definitive	New gene
Identification of deleterious variants in patients with male infertility due to idiopathic non-obstructive azoospermia	2022	WES	DMRT1	Non-obstructive azoospermia	9p24.3	Non-obstructive azoospermia	NA	AD	10	Moderate	14	Srtong	Classification increased
Identification of deleterious variants in patients with male infertility due to idiopathic non-obstructive azoospermia	2022	WES	FANCA	Non-obstructive azoospermia	16q24.3	Fanconi anemia complementation group A	227650	AR	10	Moderate	18	Definitive	Classification increased
Identification of deleterious variants in patients with male infertility due to idiopathic non-obstructive azoospermia	2022	WES	PLK4	Non-obstructive azoospermia	4q28.1	Non-obstructive azoospermia	NA	AD	7	Limited	10	Moderate	Classification increased
Identification of deleterious variants in patients with male infertility due to idiopathic non-obstructive azoospermia	2022	WES	SYCE1	Non-obstructive azoospermia	10q26.3	Spermatogenic failure 15	616950	AR	8	Limited	10	Moderate	Classification increased
Identification of deleterious variants in patients with male infertility due to idiopathic non-obstructive azoospermia	2022	WES	TEX11	Non-obstructive azoospermia	Xq13.1	Spermatogenic failure	309120	XL	16	Definitive	16	Definitive	No change
Identification of novel biallelic LRRC6 variants in male Chinese patients with primary ciliary dyskinesia and infertility	2022	WES	LRRC6	Primary ciliary dyskinesia	8q24.22	Primary ciliary dyskinesia	614935	AR	14	Strong	15	Srtong	No change
Identification of novel compound heterozygous variants in the SLC30A7 (ZNT7) gene in two French brothers with stunted growth, testicular hypoplasia and bone marrow failure.	2023	WES	SLC30A7	Other syndromes	1p21.2	Ziegler-Huang syndrome	620501	AR	NA	NA	5	Limited	New gene
Identification of novel homozygous asthenoteratospermia-causing ARMC2 mutations associated with multiple morphological abnormalities of the sperm flagella	2024	WES	ARMC2	Multiple morphological abnormalities of the sperm flagella	6q21	Spermatogenic failure 38	618433	AR	11	Moderate	16	Definitive	Classification increased
Identification of novel homozygous missense and deletion mutations manifesting oligospermia infertility in Kashmiri population	2023	WES	HYAL3	Oligozoospermia	3p21.31	oligospermia	NA	NA	NA	NA	3	No Evidence	New gene
Impact of Mitochondrial Genetic Variants in ND1, ND2, ND5, and ND6 Genes on Sperm Motility and Intracytoplasmic Sperm Injection (ICSI) Outcomes	2021	Sanger	ND1	asthenozoospermia	mitochondrial	asthenozoospermia	NA	NA	NA	Unable to classify	NA	Unable to classify	No change
Impact of Mitochondrial Genetic Variants in ND1, ND2, ND5, and ND6 Genes on Sperm Motility and Intracytoplasmic Sperm Injection (ICSI) Outcomes	2021	Sanger	ND5	asthenozoospermia	mitochondrial	asthenozoospermia	NA	NA	NA	Unable to classify	NA	Unable to classify	No change
In silico analysis of a novel pathogenic variant c.7G > A in C14orf39 gene identified by WES in a Pakistani family with azoospermia	2022	WES	C14orf39	Non-obstructive azoospermia	14q23.1	Spermatogenic failure 52	619202	AR	N/A	N/A	12	Moderate	New gene
KIF3B gene silent variant leading to sperm morphology and motility defects and male infertility	2022	ABI DNA Sequencer	KIF3B	Oligoasthenoteratozoospermia	20q11.21	Oligoasthenoteratozoospermia	618955	AD	NA	NA	3	Limited	New gene
Loss of function mutation in DNAH7 induces male infertility associated with abnormalities of the sperm flagella and mitochondria in human	2022	WES	DNAH7	Multiple morphological abnormalities of the sperm flagella	2q32.3	Primary ciliary dyskinesia	620356	AR	NA	NA	12	Moderate	New gene
Loss of SPACA1 function causes autosomal recessive globozoospermia by damaging the acrosome-acroplaxome complex	2021	WES	SPACA1	Globozoospermia	6q15	Spermatogenic failure 85	620490	AR	≤2	No evidence	5	Limited	Classification increased
Loss of SUN1 function in spermatocytes disrupts the attachment of telomeres to the nuclear envelope and contributes to non-obstructive azoospermia in humans	2022	WES	SUN1	Non-obstructive azoospermia	7p22.3	Non-obstructive azoospermia	607723	AR	NA	NA	6	Limited	New gene
Loss-of-function CFTR p.G970D missense mutation might cause congenital bilateral absence of the vas deferens and be associated with impaired spermatogenesis	2023	WES	CFTR	Congenital bilateral absence of the vas deferens	7q31.2	Congenital bilateral absence of the vas deferens	277180	AR	17	Definitive	17	Definitive	No change
Loss-of-function missense variant of AKAP4 induced male infertility through reduced interaction with QRICH2 during sperm flagella development	2021	WES	AKAP4	Multiple morphological abnormalities of the sperm flagella	Xp11.22	Multiple morphological abnormalities of the sperm flagella	300185	XL	4	Limited	7	Limited	No change
Loss-of-function mutation in DNAH8 induces asthenoteratospermia associated with multiple morphological abnormalities of the sperm flagella	2020	WES and Sanger	DNAH8	Multiple morphological abnormalities of the sperm flagella	6p21.2	Multiple morphological abnormalities of the sperm flagella	619095	AR	NA	NA	18	Definitive	New gene
Loss-of-function mutation in TSGA10 causes acephalic spermatozoa phenotype in human	2022	WES and Sanger	TSGA10	Acephalic spermatozoa	2q11.2	Spermatogenic failure 26	617961	AR	10	Moderate	13	Srtong	Classification increased
Loss-of-function mutations in centrosomal protein 112 is associated with human acephalic spermatozoa phenotype	2020	WES and Sanger	CEP112	Acephalic spermatozoa	17q24.1	Spermatogenic failure 44	619044	AR	NA	NA	6	Limited	New gene
Loss-of-function mutations in CFAP57 cause multiple morphological abnormalities of the flagella in humans and mice	2023	WES and Sanger	CFAP57	Multiple morphological abnormalities of the sperm flagella	1p34.2	Multiple morphological abnormalities of the sperm flagella	620917	AR	NA	NA	6	Limited	New gene
LRRC23 deficiency causes male infertility with idiopathic asthenozoospermia by disrupting the assembly of radial spokes	2023	WES and Sanger	LRRC23	asthenozoospermia	12p13.31	Spermatogenic failure 92	620848	AR	NA	NA	9	Moderate	New gene
Macrozoospermia associated with mutations of AURKC gene: First case report in Latin America and literature review	2020	WES	AURKC	Macrozoospermia	19q13.43	Spermatogenic failure 5	243060	AR	17	Definitive	17	Definitive	No change
Male Infertility Diagnosis: Improvement of Genetic Analysis Performance by the Introduction of Pre-Diagnostic Genes in a Next-Generation Sequencing Custom-Made Panel.	2021	Gene panel	ADCY10	Primary ciliary dyskinesia	1q24.2	Primary ciliary dyskinesia	143870	AD	8	Limited	11	Moderate	Classification increased
Male Infertility Diagnosis: Improvement of Genetic Analysis Performance by the Introduction of Pre-Diagnostic Genes in a Next-Generation Sequencing Custom-Made Panel.	2021	Gene panel	AMELY	Primary ciliary dyskinesia	Yp11.2	Primary ciliary dyskinesia	410000	YL	N/A	Unable to classify	3	Limited	New gene
Male Infertility Diagnosis: Improvement of Genetic Analysis Performance by the Introduction of Pre-Diagnostic Genes in a Next-Generation Sequencing Custom-Made Panel.	2021	Gene panel	CATSPER 2	Primary ciliary dyskinesia	15q15.3	Primary ciliary dyskinesia	611102	AR	≤2	No evidence	3	Limited	Classification increased
Male Infertility Diagnosis: Improvement of Genetic Analysis Performance by the Introduction of Pre-Diagnostic Genes in a Next-Generation Sequencing Custom-Made Panel.	2021	Gene panel	CCDC40	Primary ciliary dyskinesia	17q25.3	Primary ciliary dyskinesia	613808	AR	13	Srtong	18	Definitive	Classification increased
Male Infertility Diagnosis: Improvement of Genetic Analysis Performance by the Introduction of Pre-Diagnostic Genes in a Next-Generation Sequencing Custom-Made Panel.	2021	Gene panel	CFTR	Primary ciliary dyskinesia	7q31.2	Primary ciliary dyskinesia	277180	AR	17	Definitive	17	Definitive	No change
Male Infertility Diagnosis: Improvement of Genetic Analysis Performance by the Introduction of Pre-Diagnostic Genes in a Next-Generation Sequencing Custom-Made Panel.	2021	Gene panel	DNAH11	Primary ciliary dyskinesia	7p15.3	Primary ciliary dyskinesia	611884	AR	NA	NA	18	Definitive	New gene
Male Infertility Diagnosis: Improvement of Genetic Analysis Performance by the Introduction of Pre-Diagnostic Genes in a Next-Generation Sequencing Custom-Made Panel.	2021	Gene panel	DNAH5	Primary ciliary dyskinesia	5p15.2	Primary ciliary dyskinesia	608644	AR	N/A	Unable to classify	18	Definitive	Classification increased
Male Infertility Diagnosis: Improvement of Genetic Analysis Performance by the Introduction of Pre-Diagnostic Genes in a Next-Generation Sequencing Custom-Made Panel.	2021	Gene panel	DNAI1	Primary ciliary dyskinesia	9p13.3	Primary ciliary dyskinesia	244400	AR	8	Limited	17	Definitive	Classification increased
Male infertility may be associated with IFT140-related autosomal recessive retinitis pigmentosa	2023	Sanger	IFT140	oligozoospermia, asthenozoospermia, and teratozoospermia (OAT)	16p13.3	Retinitis pigmentosa 80	617781	AR	N/A	N/A	17	Definitive	New gene
MBOAT1 homozygous missense variant causes nonobstructive azoospermia	2022	WES	MBOAT1	Non-obstructive azoospermia	6p22.3	Non-obstructive azoospermia	NA	AR	NA	NA	6	Limited	New gene
MNS1 variant associated with situs inversus and male infertility	2020	WES	MNS1	Primary ciliary dyskinesia	15q21.3	Primary ciliary dyskinesia	618948	AR	10	Moderate	13	Srtong	Classification increased
Mosaic variegated aneuploidy syndrome with tetraploid, and predisposition to male infertility triggered by mutant CEP192	2023	WES	CEP192	Mosaic variegated aneu_x0002_ploidy	18p11.21	mosaic variegated aneuploidy	616426	AR	NA	NA	4	Limited	New gene
Multiscale analysis of SRY-positive 46,XX testicular disorder of sex development: Presentation of nine cases	2020	FISH	SRY	46,XX Disorders of sexual development	Yp11.2	46,XX Disorders of sexual development	400045	YL	17	Definitive	17	Definitive	No change
Mutation analysis of the cystic fibrosis transmembrane conductance regulator gene in Chinese congenital absence of vas deferens patients.	2020	Sanger	CFTR	Congenital bilateral absence of the vas deferens	7q31.2	Congenital bilateral absence of the vas deferens	277180	AR	17	Definitive	17	Definitive	No change
Mutational analysis of Aurora kinase C gene in Egyptian patients with macrozoospermia	2020	ABI DNA Sequencer	AURKC	Macrozoospermia	19q13.43	Spermatogenic failure 5	243060	AR	17	Definitive	17	Definitive	No change
Mutational landscape of DNAH1 in Chinese patients with multiple morphological abnormalities of the sperm flagella: cohort study and literature review	2021	Gene panel	DNAH1	Multiple morphological abnormalities of the sperm flagella	3p21.1	Spermatogenic failure 18	617576	AR	17	Definitive	18	Definitive	No change
Mutations in DNAH8 contribute to multiple morphological abnormalities of sperm flagella and male infertility	2021	WES	DNAH8	Multiple morphological abnormalities of the sperm flagella	6p21.2	Spermatogenic failure	619095	AR	NA	NA	16	Definitive	New gene
Mutations in PLCZ1 induce male infertility associated with polyspermy and fertilization failure	2022	Sanger	PLCZ1	Fertilisation failure	12p12.3	Spermatogenic failure 17	617214	AR	16	Definitive	16	Definitive	No change
Mutations in the desert hedgehog (DHH) gene in the disorders of sexual differentiation and male infertility	2021	ABI DNA Sequencer	DHH	46,XY Disorders of sexual development	12q13.12	46XY sex reversal	233420	AR	8	Limited	10	Moderate	Classification increased
New Mutations in DNHD1 Cause Multiple Morphological Abnormalities of the Sperm Flagella	2023	WES	DNHD1	Multiple morphological abnormalities of the sperm flagella	11p15.4	Spermatogenic failure 65	619712	AR	NA	NA	12	Moderate	New gene
Next-generation sequencing:toward an increase in the diagnostic yield in patients with apparently idiopathic spermatogenic failure	2021	Next-generation sequencing	NR5A1	Non-obstructive azoospermia or oligozoospermia	9q33.3	spermatogenic failure	612965	AD	17	Definitive	17	Definitive	No change
Next-generation sequencing:toward an increase in the diagnostic yield in patients with apparently idiopathic spermatogenic failure	2021	Next-generation sequencing	TEX11	Non-obstructive azoospermia or oligozoospermia	Xq13.1	spermatogenic failure	309120	XL	16	Definitive	16	Definitive	No change
Novel ACTL7A variants in males lead to fertilization failure and male infertility	2023	WES	ACTL7A	Fertilisation failure	9q31.3	Spermatogenic failure 86	620499	AR	NA	Unable to classify	9	Moderate	Classification increased
Novel ADGRG2 truncating variants in patients with X-linked congenital absence of vas deferens	2020	Sanger	ADGRG2	Congenital bilateral absence of the vas deferens	Xp22.13	Congenital bilateral absence of the vas deferens	300985	XL	16	Definitive	16	Definitive	No change
Novel and recurrent hemizygous variants in BCORL1 cause oligoasthenoteratozoospermia by interfering transcription	2024	WES and Sanger	BCORL1	Oligoasthenoteratozoospermia	Xq26.1	Oligoasthenoteratozoospermia	301029	XL	5	Limited	7	Limited	No change
Novel axonemal protein ZMYND12 interacts with TTC29 and DNAH1, and is required for male fertility and flagellum function	2023	WES	ZMYND12	Multiple morphological abnormalities of the sperm flagella	1p34.2	Multiple morphological abnormalities of the sperm flagella	NA	NA	NA	NA	3	Limited	New gene
Novel biallelic loss-of-function mutations in CFAP43 cause multiple morphological abnormalities of the sperm flagellum in Pakistani families	2021	WES	CFAP43	Multiple morphological abnormalities of the sperm flagella	10q25.1	Spermatogenic failure 19	617592	AR	17	Definitive	17	Definitive	No change
Novel bi-allelic MSH4 variants causes meiotic arrest and non-obstructive azoospermia	2022	WES	MSH4	Non-obstructive azoospermia	1p31.1	Spermatogenic failure 2	108420	AR	≤2	No evidence	10	Moderate	Classification increased
Novel biallelic mutations in SLC26A8 cause severe asthenozoospermia in humans owing to midpiece defects: Insights into a putative dominant genetic disease	2021	WES	SLC26A8	asthenozoospermia	6p21.31	Spermatogenic failure 3	606766	AD	N/A	N/A	12	Moderate	New gene
Novel bi-allelic variants in ACTL7A are associated with male infertility and total fertilization failure	2021	WES and Sanger	ACTL7A	Fertilisation failure	9q31.3	Spermatogenic failure 86	620499	AR	N/A	Unable to classify	9	Moderate	Classification increased
Novel biallelic variants in DNAH1 cause multiple morphological abnormalities of sperm flagella with favorable outcomes of fertility after ICSI in Han Chinese males	2024	WES and Sanger	DNAH1	Multiple morphological abnormalities of the sperm flagella	3p21.1	Spermatogenic failure 18	617576	AR	17	Definitive	17	Definitive	No change
Novel bi-allelic variants in KASH5 are associated with meiotic arrest and non-obstructive azoospermia	2022	WES	KASH5	Non-obstructive azoospermia	19q13.33	Spermatogenic failure 88	620547	AR	4	Limited	12	Moderate	Classification increased
Novel compound heterozygous DNAAF2 mutations cause primary ciliary dyskinesia in a Han Chinese family	2020	Next-generation sequencing	DNAAF2	Primary ciliary dyskinesia	14q21.3	Primary ciliary dyskinesia	612518	AR	12	Moderate	12	Moderate	No change
Novel Compound Heterozygous Mutation in FSIP2 Causes Multiple Morphological Abnormalities of the Sperm Flagella (MMAF) and Male Infertility	2022	WES	FSIP2	Multiple morphological abnormalities of the sperm flagella	2q32.1	Spermatogenic failure 34	618153	AR	12	Moderate	13	Srtong	Classification increased
Novel compound heterozygous mutations in DNAH1 cause primary infertility in Han Chinese males with multiple morphological abnormalities of the sperm flagella	2023	WES and Sanger	DNAH1	Multiple morphological abnormalities of the sperm flagella	3p21.1	Spermatogenic failure 18	617576	AR	17	Definitive	18	Definitive	No change
Novel copy number variations within SYCE1 caused meiotic arrest and non-obstructive azoospermia	2022	WES and Sanger	SYCE1	Non-obstructive azoospermia	10q26.3	Spermatogenic failure 15	616950	AR	8	Limited	10	Moderate	Classification increased
Novel deleterious splicing variant in HFM1 causes gametogenesis defect and recurrent implantation failure: concerning the risk of chromosomal abnormalities in embryos	2022	WES	HFM1	Non-obstructive azoospermia	1p22.2	Non-obstructive azoospermia	NA	AR	NA	NA	8	Limited	New gene
Novel DNAAF6 variants identified by whole-exome sequencing cause male infertility and primary ciliary dyskinesia	2020	WES	DNAAF6	Primary ciliary dyskinesia	Xq22.3	Primary ciliary dyskinesia	300991	XL	15	Strong	16	Definitive	Classification increased
Novel dynein axonemal assembly factor 1 mutations identified using whole‑exome sequencing in patients with primary ciliary dyskinesia	2020	WES	DNAAF1	Primary ciliary dyskinesia	16q24.1	Primary ciliary dyskinesia	613193	AR	NA	NA	18	Definitive	New gene
Novel FSIP2 Variants Induce Super-Length Mitochondrial Sheath and Asthenoteratozoospermia in Humans	2023	WES	FSIP2	asthenoteratozoospermia	2q32.1	Spermatogenic failure 34	618153	AR	12	Moderate	14	Srtong	Classification increased
Novel Hemizygous Mutations of TEX11 Cause Meiotic Arrest and Non-obstructive Azoospermia in Chinese Han Population	2021	WES	TEX11	Non-obstructive azoospermia	Xq13.1	Spermatogenic failure	309120	XL	16	Definitive	16	Definitive	No change
Novel homozygous truncating variants in ZMYND15 causing severe oligozoospermia and their implications for male infertility	2021	WES and Sanger	ZMYND15	Oligozoospermia	17p13.2	Spermatogenic failure 14	615842	AR	4	Limited	12	Moderate	Classification increased
Novel homozygous variant in ARL2BP associated with retinitis pigmentosa, situs inversus, and male infertility in a Chinese patient	2022	Sanger	ARL2BP	Other syndromes	16q13	Asthenozoospermia and Retinitis Pigmentosa	615434	AR	6	Limited	10	Moderate	Classification increased
Novel homozygous variants in TTC12 cause male infertility with asthenoteratozoospermia owing to dynein arm complex and mitochondrial sheath defects in flagella	2023	WES	TTC12	Primary ciliary dyskinesia	11q23.2	Primary ciliary dyskinesia	618801	AR	NA	NA	13	Srtong	New gene
Novel HYDIN variants associated with male infertility in two Chinese families	2023	WES	HYDIN	Primary ciliary dyskinesia	16q22.2	Primary ciliary dyskinesia	608647	AR	6	Limited	18	Definitive	Classification increased
Novel Loss-of-Function SYCP2 Variants in Infertile Males Upgrade the Gene-Disease Clinical Validity Classification for SYCP2 and Male Infertility to Strong	2024	WES	SYCP2	oligoasthenozoospermia	20q13.33	Spermatogenic failure 1	258150	AD	10.75	Moderate	15	Srtong	Classification increased
Novel loss-of-function variants in DNAH17 cause multiple morphological abnormalities of the sperm flagella in humans and mice	2021	WES	DNAH17	Multiple morphological abnormalities of the sperm flagella	17q25.3	Spermatogenic failure 39	618643	AR	15	Strong	18	Definitive	Classification increased
Novel MEIOB pathogenic variants including a homozygous non-canonical splicing variant, cause meiotic arrest and human non-obstructive azoospermia	2023	WES	MEIOB	Non-obstructive azoospermia	16p13.3	Spermatogenic failure 22	617706	AR	8	Limited	14	Srtong	Classification increased
Novel Mutation and Deletion in SUN5 Cause Male Infertility with Acephalic Spermatozoa Syndrome	2021	WGS	SUN5	Acephalic spermatozoa	20q11.21	Spermatogenic failure 16	617187	AR	17	Definitive	17	Definitive	No change
Novel mutations in LRRC23 cause asthenozoospermia in a nonconsanguineous family	2024	WES and Sanger	LRRC23	asthenozoospermia	12p13.31	Spermatogenic failure 92	620848	AR	NA	NA	9	Moderate	New gene
Novel mutations of PMFBP1 in a man with acephalic spermatozoa defects	2022	WES and Sanger	PMFBP1	Acephalic spermatozoa	16q22.2	Spermatogenic failure 31	618112	AR	14	Strong	15	Srtong	No change
Novel mutations of TEX11 are associated with non-obstructive azoospermia	2023	WES	TEX11	Non-obstructive azoospermia	Xq13.1	Spermatogenic failure	309120	XL	16	Definitive	16	Definitive	No change
Novel RSPH4A Variants Associated With Primary Ciliary Dyskinesia-Related Infertility in Three Chinese Families	2022	WES and Sanger	RSPH4A	Primary ciliary dyskinesia	6q22.1	Primary ciliary dyskinesia	612649	AR	NA	NA	16	Definitive	New gene
Novel STAG3 variant associated with primary ovarian insufficiency and non-obstructive azoospermia in an Iranian consanguineous family	2022	WES	STAG3	Non-obstructive azoospermia	7q22.1	Spermatogenic failure 61	619672	AR	12	Moderate	14	Srtong	Classification increased
Novel variants in ACTL7A and PLCZ1 are associated with male infertility and total fertilization failure	2020	WES	ACTL7A	Fertilisation failure	9q31.3	Spermatogenic failure	620499	AR	N/A 16	Unable to classify Definitive	9	Moderate	Classification increased
Novel variants in ACTL7A and PLCZ1 are associated with male infertility and total fertilization failure	2020	WES	PLCZ1	Fertilisation failure	12p12.3	Spermatogenic failure	617214	AR	16	Definitive	16	Definitive	No change
Novel variants in helicase for meiosis 1 lead to male infertility due to non-obstructive azoospermia	2021	WES and Sanger	HFM1	Non-obstructive azoospermia	1p22.2	Non-obstructive azoospermia	NA	AR	NA	NA	8	Limited	New gene
NR5A1 c.991-1G > C splice-site variant causes familial 46,XY partial gonadal dysgenesis with incomplete penetrance	2020	WES	NR5A1	46,XY Disorders of sexual development	9q33.3	46XY sex reversal	612965	AD	17	Definitive	17	Definitive	No change
Obstructive azoospermia as the first presentation of Von Hippel-Lindau disease	2023	Unkown	VHL	Other syndromes	3p25.3	papillary cystadenoma of the epididymis	NA	AR	NA	NA	3	Limited	New gene
Pathogenesis of acephalic spermatozoa syndrome caused by splicing mutation and de novo deletion in TSGA10	2021	WES	TSGA10	Acephalic spermatozoa	2q11.2	Spermatogenic failure 26	617961	AR	10	Moderate	13	Srtong	Classification increased
Pathogenic Variants and Genotypes of the CFTR Gene in Russian Men with Cystic Fibrosis and CBAVD Syndrome	2023	Sanger	CFTR	Congenital bilateral absence of the vas deferens	7q31.2	Congenital bilateral absence of the vas deferens	277180	AR	17	Definitive	17	Definitive	No change
Pathogenic variants of ATG4D in infertile men with non-obstructive azoospermia identified using whole-exome sequencing	2021	WES and Sanger	ATG4D	Non-obstructive azoospermia	19p13.2	Non-obstructive azoospermia	611340	AR	NA	NA	11	Moderate	New gene
Patients with MMAF induced by novel biallelic CFAP43 mutations have good fertility outcomes after intracytoplasmic sperm injection	2023	Gene panel	CFAP43	Multiple morphological abnormalities of the sperm flagella	10q25.1	Multiple morphological abnormalities of the sperm flagella	617592	AR	17	Definitive	17	Definitive	No change
Patients with severe asthenoteratospermia carrying SPAG6 or RSPH3 mutations have a positive pregnancy outcome following intracytoplasmic sperm injection	2020	WES	RSPH3	Primary ciliary dyskinesia	6q25.3	Primary ciliary dyskinesia	616481	AR	10	Moderate	10	Moderate	No change
Patients with severe asthenoteratospermia carrying SPAG6 or RSPH3 mutations have a positive pregnancy outcome following intracytoplasmic sperm injection	2020	WES	SPAG6	Primary ciliary dyskinesia	10p12.2	Primary ciliary dyskinesia	605730	AR	8 10	Limited Moderate	8	Limited	No change
Population-based genetic analysis in infertile men reveals novel mutations of ADAD family members in patients with impaired spermatogenesis	2023	WES	ADAD1	Oligoasthenoteratozoospermia	4q27	Oligoasthenoteratozoospermia	614130	AR	NA	NA	4	Limited	New gene
Population-based genetic analysis in infertile men reveals novel mutations of ADAD family members in patients with impaired spermatogenesis	2023	WES	ADAD2	Oligoasthenoteratozoospermia	16q24.1	Oligoasthenoteratozoospermia	619532	AR	NA	NA	5	Limited	New gene
Role of testis‑specific serine kinase 1B in undiagnosed male infertility	2022	Sanger	TSSK1B	asthenoteratozoospermia	5q22.2	asthenoteratozoospermia	NA	Undetermined	≤2	No evidence	10	Moderate	Classification increased
Screening by single-molecule molecular inversion probes targeted sequencing panel of candidate genes of infertility in azoospermic infertile Jordanian males	2021	Gene panel	CFTR	azoospermia	7q31.2	azoospermia	277180	AR	17	Definitive	17	Definitive	No change
Screening by single-molecule molecular inversion probes targeted sequencing panel of candidate genes of infertility in azoospermic infertile Jordanian males	2021	Gene panel	USP9Y	azoospermia	Yq11.221	azoospermia	415000	YL	N/A	Unable to classify	3	No Evidence	Classification increased
Sequencing of the ZMYND15 gene in a cohort of infertile Chinese men reveals novel mutations in patients with teratozoospermia	2022	WES and Sanger	ZMYND15	Oligoasthenoteratozoospermia	17p13.2	Spermatogenic failure 14	615842	AR	4	Limited	12	Moderate	Classification increased
Sex Reversal Syndrome (SRS): A Case of SRY-Positive 46,XX Testicular Disorder	2023	QF-PCR	SRY	46,XX Disorders of sexual development	Yp11.2	46,XX Disorders of sexual development	400045	YL	17	Definitive	17	Definitive	No change
SPEM1 Gene Mutation in a Case with Sperm Morphological Defects Leading to Male Infertility	2024	WES and Sanger	SPEM1	teratozoospermia	17p13.1	Teratozoospermia	615116	AR	NA	NA	4	Limited	New gene
Splicing Mutation in DNALI1 Causes Male Infertility with Severe Oligoasthenoteratozoospermia in Humans	2023	WES and Sanger	DNALI1	Oligoasthenoteratozoospermia	1p34.3	Spermatogenic failure 83	620354	AR	N/A	N/A	8	Limited	New gene
STAG3 homozygous missense variant causes primary ovarian insufficiency and male non-obstructive azoospermia	2020	WES	STAG3	Non-obstructive azoospermia	7q22.1	Spermatogenic failure 61	619672	AR	12	Moderate	14	Srtong	Classification increased
Surgical management and molecular diagnosis of persistent Müllerian duct syndrome in Chinese patients	2022	WES and Sanger	AMHR2	46,XY Disorders of sexual development	12q13.13	Persistent Müllerian duct syndrome	261550	AR	17	Definitive	17	Definitive	No change
SYCP2 Translocation-Mediated Dysregulation and Frameshift Variants Cause Human Male Infertility	2020	WES	SYCP2	Oligozoospermia	20q13.33	Spermatogenic failure 1	258150	AD	11	Moderate	11	Moderate	No change
Systematic molecular analyses for 115 karyotypically normal men with isolated non-obstructive azoospermia	2024	WES	TEX11	Non-obstructive azoospermia	Xq13.1	Spermatogenic failure	309120	XL	16	Definitive	16	Definitive	No change
Targeted next-generation sequencing panel screening of 668 Chinese patients with non-obstructive azoospermia	2021	Gene panel	NR5A1	46,XY Disorders of sexual development	9q33.3	46XY sex reversal	612965	AD	17	Definitive	17	Definitive	No change
The heterozygous mutations of SLC26A8 are not the main actors for male infertility	2022	WES	SLC26A8	teratozoospermia	6p21.31	Spermatogenic failure 3	606766	AD	≤2	No evidence	10	Moderate	New gene
The identification of AMZ2 as a candidate causative gene in a severe teratozoospermia patient characterized by vacuolated spermatozoa	2023	WES	AMZ2	teratozoospermia	17q24.2	teratozoospermia	615169	AR	N/A	N/A	3	No Evidence	New gene
The prevalence of common CFTR gene mutations and polymorphisms in infertile Iranian men with very severe oligozoospermia	2021	WES	CFTR	Congenital bilateral absence of the vas deferens	7q31.2	Congenital bilateral absence of the vas deferens	277180	AR	17	Definitive	17	Definitive	No change
The role of SLC26A8 homozygous variants in male infertility and flagellum abnormalities.	2024	WES	CFTR	asthenoteratozoospermia	7q31.2	congenital bilateral absence of the vas deferens	277180	AR	17	Definitive	17	Definitive	No change
The role of SLC26A8 homozygous variants in male infertility and flagellum abnormalities.	2024	WES	SLC26A8	asthenoteratozoospermia	6p21.31	Spermatogenic failure 3	606766	AD	≤2 17	No evidence Definitive	10	Moderate	New gene
The sodium/proton exchanger SLC9C1 (sNHE) is essential for human sperm motility and fertility	2021	WES and Sanger	SLC9C1	asthenozoospermia	3q13.2	asthenozoospermia	612738	AR	≤2	No evidence	4	Limited	Classification increased
Two frequent loss-of-function mutations in Aurora Kinase C gene in Algerian infertile men with macrozoospermia	2020	ABI DNA Sequencer	AURKC	Macrozoospermia	19q13.43	Spermatogenic failure 5	243060	AR	17	Definitive	17	Definitive	No change
Two mutations in the axonemal dynein heavy chain gene 5 in a Chinese asthenozoospermia patient: A case report	2020	Gene panel	DNAH5	asthenozoospermia	5p15.2	Primary ciliary dyskinesia	608644	AR	N/A	Unable to classify	18	Definitive	Classification increased
Ultrastructural Sperm Flagellum Defects in a Patient With CCDC39 Compound Heterozygous Mutations and Primary Ciliary Dyskinesia/Situs Viscerum Inversus	2020	Next-generation sequencing	CCDC39	Primary ciliary dyskinesia	3q26.33	Primary ciliary dyskinesia	613807	AR	13	Strong	17	Definitive	Classification increased
Unraveling the Genetic Basis of Combined Deafness and Male Infertility Phenotypes through High-Throughput Sequencing in a Unique Cohort from South India	2024	WES	ACE	Other syndromes	17q23.3	Deafness-infertility syndrome	NA	AR	3	Limited	5	Limited	No change
Unraveling the Genetic Basis of Combined Deafness and Male Infertility Phenotypes through High-Throughput Sequencing in a Unique Cohort from South India	2024	WES	ARMC4（ODAD2）	Other syndromes	10p12.1	Deafness-infertility syndrome	615451	AR	16	Definitive	16	Definitive	No change
Unraveling the Genetic Basis of Combined Deafness and Male Infertility Phenotypes through High-Throughput Sequencing in a Unique Cohort from South India	2024	WES	COL4A3	Other syndromes	2q36.3	Deafness-infertility syndrome	NA	AD	NA	NA	3	Limited	New gene
Unraveling the Genetic Basis of Combined Deafness and Male Infertility Phenotypes through High-Throughput Sequencing in a Unique Cohort from South India	2024	WES	DNAH2	Other syndromes	17p13.1	Deafness-infertility syndrome	619094	AR	5	Limited	6	Limited	No change
Unraveling the Genetic Basis of Combined Deafness and Male Infertility Phenotypes through High-Throughput Sequencing in a Unique Cohort from South India	2024	WES	DNAH9	Other syndromes	17p12	Deafness-infertility syndrome	618300	AR	3	Limited	5	Limited	No change
Unraveling the Genetic Basis of Combined Deafness and Male Infertility Phenotypes through High-Throughput Sequencing in a Unique Cohort from South India	2024	WES	GJB2	Other syndromes	13q12.11	Deafness-infertility syndrome	NA	AD	≤2	No evidence	4	Limited	Classification increased
Unraveling the Genetic Basis of Combined Deafness and Male Infertility Phenotypes through High-Throughput Sequencing in a Unique Cohort from South India	2024	WES	RSPH6A	Other syndromes	19q13.32	Deafness-infertility syndrome	607548	AR	NA	NA	2	No Evidence	New gene
Unraveling the Genetic Basis of Combined Deafness and Male Infertility Phenotypes through High-Throughput Sequencing in a Unique Cohort from South India	2024	WES	SLC26A4	Other syndromes	7q22.3	Deafness-infertility syndrome	NA	AR	NA	NA	3	Limited	New gene
Unraveling the Genetic Basis of Combined Deafness and Male Infertility Phenotypes through High-Throughput Sequencing in a Unique Cohort from South India	2024	WES	TRIOBP	Other syndromes	22q13.1	Deafness-infertility syndrome	609823	AR	NA	NA	3	Limited	New gene
Variants in GCNA, X-linked germ-cell genome integrity gene, identified in men with primary spermatogenic failure	2021	WES	GCNA	Non-obstructive azoospermia	Xq13.1	spermatogenic failure	301077	XL	NA	NA	12	Moderate	New gene
When transcripts matter: delineating between non-syndromic hearing loss DFNB32 and hearing impairment infertile male syndrome (HIIMS)	2020	Next-generation sequencing	CDC14A	Hearing impairment infertility male syndrome	1p21.2	Hearing impairment infertility male syndrome	608653	AR	9	Moderate	9	Moderate	No change
Whole-exome sequencing identifies ADGB as a novel causative gene for male infertility in humans: from motility to fertilization	2024	WES and Sanger	ADGB	asthenoteratozoospermia	6q24.3	Asthenoteratozoospermia	614630	AR	NA	NA	8	Limited	New gene
Whole-exome sequencing of a cohort of infertile men reveals novel causative genes in teratozoospermia that are chiefly related to sperm head defects	2022	WES	CC2D1B	Multiple morphological abnormalities of the sperm flagella	1p32.3	Spermatogenic failure	NA	NA	NA	NA	3	Limited	New gene
Whole-exome sequencing of a cohort of infertile men reveals novel causative genes in teratozoospermia that are chiefly related to sperm head defects	2022	WES	CCNB3	Multiple morphological abnormalities of the sperm flagella	Xp11.22	Spermatogenic failure	300456	XL	NA	NA	3	Limited	New gene
Whole-exome sequencing of a cohort of infertile men reveals novel causative genes in teratozoospermia that are chiefly related to sperm head defects	2022	WES	CHPT1	Multiple morphological abnormalities of the sperm flagella	12q23.2	Spermatogenic failure	616747	AR	NA	NA	3	Limited	New gene
Whole-exome sequencing of a cohort of infertile men reveals novel causative genes in teratozoospermia that are chiefly related to sperm head defects	2022	WES	DPY19L2	Multiple morphological abnormalities of the sperm flagella	12q14.2	Spermatogenic failure	613958	AR	16	Definitive	16	Definitive	No change
Whole-exome sequencing of a cohort of infertile men reveals novel causative genes in teratozoospermia that are chiefly related to sperm head defects	2022	WES	KIAA1210	Multiple morphological abnormalities of the sperm flagella	Xq24	Spermatogenic failure	300995	XL	NA	NA	4	Limited	New gene
Whole-exome sequencing of a cohort of infertile men reveals novel causative genes in teratozoospermia that are chiefly related to sperm head defects	2022	WES	PIWIL4	Multiple morphological abnormalities of the sperm flagella	11q21	Spermatogenic failure	610315	AR	NA	NA	4	Limited	New gene
Whole-exome sequencing of a cohort of infertile men reveals novel causative genes in teratozoospermia that are chiefly related to sperm head defects	2022	WES	SEPTIN12	Multiple morphological abnormalities of the sperm flagella	16p13.3	Spermatogenic failure	614822	AD	12	Moderate	15	Srtong	Classification increased
Whole-exome sequencing of consanguineous families with infertile men and women identifies homologous mutations in SPATA22 and MEIOB	2021	WES	MEIOB	Non-obstructive azoospermia	16p13.3	Spermatogenic failure	617706	AR	8	Limited	14	Srtong	Classification increased
Whole-exome sequencing of consanguineous families with infertile men and women identifies homologous mutations in SPATA22 and MEIOB	2021	WES	SPATA22	Non-obstructive azoospermia	17p13.2	Spermatogenic failure	621001	AR	NA 8	NA Limited	10	Moderate	New gene
Whole-genome sequencing identifies new candidate genes for nonobstructive azoospermia	2022	WGS	IGSF1	Non-obstructive azoospermia	Xq26.1		300888	XL	NA	NA	10	Moderate	New gene
Whole-genome sequencing identifies new candidate genes for nonobstructive azoospermia	2022	WGS	TKTL1	Non-obstructive azoospermia	Xq28	Non-obstructive azoospermia	300044	XL	NA	NA	8	Moderate	New gene
Whole-genome sequencing identifies new candidate genes for nonobstructive azoospermia	2022	WGS	VCX3A	Non-obstructive azoospermia	Xp22.31		300533	XL	NA	NA	3	Limited	New gene
Whole-genome sequencing identifies new candidate genes for nonobstructive azoospermia	2022	WGS	ZFPM2	Non-obstructive azoospermia	8q23.1	46XY sex reversal	616067	AD	≤2	No evidence	4	Limited	Classification increased

## Sheet: 191 GDRs
Title	Date of publication	Sequencing technology	Gene	Description	Location	Phenotype	OMIM ID	Inheritance	Score in 2024	Conclusion in 2024	Change 2020 to 2024
Unraveling the Genetic Basis of Combined Deafness and Male Infertility Phenotypes through High-Throughput Sequencing in a Unique Cohort from South India	2024	WES	ACE	Other syndromes	17q23.3	Deafness-infertility syndrome	NA	AR	5	Limited	No change
ACROSIN deficiency causes total fertilization failure in humans by preventing the sperm from penetrating the zona pellucida	2023	WES	ACR	Fertilisation failure	22q13.33	Spermatogenic failure 87	620500	AR	3	Limited	Classification increased
Novel ACTL7A variants in males lead to fertilization failure and male infertility	2023	WES	ACTL7A	Fertilisation failure	9q31.3	Spermatogenic failure 86	620499	AR	9	Moderate	Classification increased
Identification of a new mutation in the ACTL9 gene in men with unexplained infertility	2024	Sanger	ACTL9	Fertilisation failure	19p13.2	Spermatogenic failure 53	619258	AR	13	Srtong	New gene
Population-based genetic analysis in infertile men reveals novel mutations of ADAD family members in patients with impaired spermatogenesis	2023	WES	ADAD1	Oligoasthenoteratozoospermia	4q27	Oligoasthenoteratozoospermia	614130	AR	4	Limited	New gene
Population-based genetic analysis in infertile men reveals novel mutations of ADAD family members in patients with impaired spermatogenesis	2023	WES	ADAD2	Oligoasthenoteratozoospermia	16q24.1	Oligoasthenoteratozoospermia	619532	AR	5	Limited	New gene
Male Infertility Diagnosis: Improvement of Genetic Analysis Performance by the Introduction of Pre-Diagnostic Genes in a Next-Generation Sequencing Custom-Made Panel.	2021	Gene panel	ADCY10	Primary ciliary dyskinesia	1q24.2	Primary ciliary dyskinesia	143870	AD	11	Moderate	Classification increased
Whole-exome sequencing identifies ADGB as a novel causative gene for male infertility in humans: from motility to fertilization	2024	WES and Sanger	ADGB	asthenoteratozoospermia	6q24.3	Asthenoteratozoospermia	614630	AR	8	Limited	New gene
Novel ADGRG2 truncating variants in patients with X-linked congenital absence of vas deferens	2020	Sanger	ADGRG2	Congenital bilateral absence of the vas deferens	Xp22.13	Congenital bilateral absence of the vas deferens	300985	XL	16	Definitive	No change
A novel homozygous nonsense variant of AK7 is associated with multiple morphological abnormalities of the sperm flagella	2024	WES and Sanger	AK7	Multiple morphological abnormalities of the sperm flagella	14q32.2	Multiple morphological abnormalities of the sperm flagella	617965	AR	8	Limited	No change
Homozygous variants in AKAP3 induce asthenoteratozoospermia and male infertility	2023	WES	AKAP3	Multiple morphological abnormalities of the sperm flagella	12p13.32	Multiple morphological abnormalities of the sperm flagella	620353	AR	5	Limited	Classification increased
Loss-of-function missense variant of AKAP4 induced male infertility through reduced interaction with QRICH2 during sperm flagella development	2021	WES	AKAP4	Multiple morphological abnormalities of the sperm flagella	Xp11.22	Multiple morphological abnormalities of the sperm flagella	300185	XL	7	Limited	No change
Male Infertility Diagnosis: Improvement of Genetic Analysis Performance by the Introduction of Pre-Diagnostic Genes in a Next-Generation Sequencing Custom-Made Panel.	2021	Gene panel	AMELY	Primary ciliary dyskinesia	Yp11.2	Primary ciliary dyskinesia	410000	YL	3	Limited	New gene
Identification of AMH and AMHR2 Variants Led to the Diagnosis of Persistent Mullerian Duct Syndrome in Three Cases	2022	WES	AMH	46,XY Disorders of sexual development	19p13.3	Persistent Müllerian duct syndrome	261550	AR	17	Definitive	No change
Surgical management and molecular diagnosis of persistent Müllerian duct syndrome in Chinese patients	2022	WES and Sanger	AMHR2	46,XY Disorders of sexual development	12q13.13	Persistent Müllerian duct syndrome	261550	AR	17	Definitive	No change
The identification of AMZ2 as a candidate causative gene in a severe teratozoospermia patient characterized by vacuolated spermatozoa	2023	WES	AMZ2	teratozoospermia	17q24.2	teratozoospermia	615169	AR	3	No Evidence	New gene
Expanding the mutational spectrum of monogenic hypogonadotropic hypogonadism: novel mutations in ANOS1 and FGFR1 genes	2020	Gene panel	ANOS1	hypogonadotropic hypogonadism	Xp22.31	Kallmann syndrome	308700	XL	14	Strong	No change
Hereditary spastic paraplegia (SPG 48) with deafness and azoospermia: A case report	2023	Sanger	AP5Z1	Other syndromes	7p22.1	Hereditary spastic paraplegias with azoospermia	613647	AR	3	Limited	New gene
A Gly684Ala substitution in the androgen receptor is the cause for azoospermia in a Chinese family with mild androgen insensitivity syndrome and normal hormone levels	2022	WES	AR	46,XY Disorders of sexual development	Xq12	androgen insensitivity syndrome (AIS)	312300	XL	17	Definitive	No change
A novel homozygous splice site variant in ARL2BP causes a syndromic autosomal recessive rod-cone dystrophy with situs inversus, asthenozoospermia, unilateral renal agenesis and microcysts	2024	Gene panel	ARL2BP	Other syndromes	16q13	Asthenozoospermia and Retinitis Pigmentosa	615434	AR	10	Moderate	Classification increased
Identification of novel homozygous asthenoteratospermia-causing ARMC2 mutations associated with multiple morphological abnormalities of the sperm flagella	2024	WES	ARMC2	Multiple morphological abnormalities of the sperm flagella	6q21	Spermatogenic failure 38	618433	AR	16	Definitive	Classification increased
A homozygous ARMC3 splicing variant causes asthenozoospermia and flagellar disorganization in a consanguineous family	2024	WES	ARMC3	asthenozoospermia	10p12.2	asthenozoospermia	NA	AR	5	Limited	New gene
Unraveling the Genetic Basis of Combined Deafness and Male Infertility Phenotypes through High-Throughput Sequencing in a Unique Cohort from South India	2024	WES	ARMC4（ODAD2）	Other syndromes	10p12.1	Deafness-infertility syndrome	615451	AR	16	Definitive	No change
Pathogenic variants of ATG4D in infertile men with non-obstructive azoospermia identified using whole-exome sequencing	2021	WES and Sanger	ATG4D	Non-obstructive azoospermia	19p13.2	Non-obstructive azoospermia	611340	AR	11	Moderate	New gene
Two frequent loss-of-function mutations in Aurora Kinase C gene in Algerian infertile men with macrozoospermia	2020	ABI DNA Sequencer	AURKC	Macrozoospermia	19q13.43	Spermatogenic failure 5	243060	AR	17	Definitive	No change
A hemizygous loss-of-function variant in BCORL1 is associated with male infertility and oligoasthenoteratozoospermia	2023	WES	BCORL1	Oligoasthenoteratozoospermia	Xq26.1	Oligoasthenoteratozoospermia	300688	XL	14	Srtong	Classification increased
De novo mutations in idiopathic male infertility-A pilot study	2020	WES	BRD2	azoospermia	6p21.32	Non-obstructive azoospermia	601540	AR	3	Limited	Classification increased
Bi-allelic BRWD1 variants cause male infertility with asthenoteratozoospermia and likely primary ciliary dyskinesia	2021	WES	BRWD1	Multiple morphological abnormalities of the sperm flagella	21q22.2	Multiple morphological abnormalities of the sperm flagella	620438	AR	9	Limited	New gene
Homozygous mutations in C14orf39/SIX6OS1 cause non-obstructive azoospermia and premature ovarian insufficiency in humans	2021	WES	C14orf39	Non-obstructive azoospermia	14q23.1	Spermatogenic failure 52	619202	AR	5	Limited	New gene
Genetic mutation analysis of 22 patients with congenital absence of vas deferens: a single-center study	2022	Sanger	CA12	Congenital bilateral absence of the vas deferens	15q22.2	Congenital bilateral absence of the vas deferens	603263	AR	4	No Evidence	New gene
CALR3 defects disrupt sperm-zona pellucida binding in humans: new insights into male factor fertilization failure and relevant clinical therapeutic approaches	2024	WES	CALR3	Fertilisation failure	19p13.11	Fertilization failure	611414	AR	5	Limited	New gene
Male Infertility Diagnosis: Improvement of Genetic Analysis Performance by the Introduction of Pre-Diagnostic Genes in a Next-Generation Sequencing Custom-Made Panel.	2021	Gene panel	CATSPER 2	Primary ciliary dyskinesia	15q15.3	Primary ciliary dyskinesia	611102	AR	3	Limited	Classification increased
Identification of a novel mutation in chibby family member 2 in a non-obstructive azoospermic patient	2024	WES and Sanger	CBY2	Non-obstructive azoospermia	13q14.13	azoospermia	618614	AR	4	Limited	New gene
Whole-exome sequencing of a cohort of infertile men reveals novel causative genes in teratozoospermia that are chiefly related to sperm head defects	2022	WES	CC2D1B	Multiple morphological abnormalities of the sperm flagella	1p32.3	Spermatogenic failure	NA	NA	3	Limited	New gene
Case report: The CCDC103 variant causes ultrastructural sperm axonemal defects and total sperm immotility in a professional athlete without primary ciliary diskinesia	2023	WES	CCDC103（DNAAF19）	Primary ciliary dyskinesia	17q21.31	Primary ciliary dyskinesia	614679	AR	14	Srtong	Classification increased
Identification of a frame shift mutation in the CCDC151 gene in a Han-Chinese family with Kartagener syndrome	2020	WES	CCDC151（ODAD3）	Primary ciliary dyskinesia	19p13.2	Primary ciliary dyskinesia	616037	AR	17	Definitive	New gene
A novel missense mutation of CCDC34 causes male infertility with oligoasthenoteratozoospermia in a consanguineous Pakistani family	2024	WES and Sanger	CCDC34	Oligoasthenoteratozoospermia	11p14.1	Spermatogenic failure 76	620084	AR	10	Moderate	New gene
Biallelic Variants in CCDC39 Gene Lead to Primary Ciliary Dyskinesia and Kartagener Syndrome	2022	WES	CCDC39	Primary ciliary dyskinesia	3q26.33	Primary ciliary dyskinesia	613807	AR	17	Definitive	Classification increased
Male Infertility Diagnosis: Improvement of Genetic Analysis Performance by the Introduction of Pre-Diagnostic Genes in a Next-Generation Sequencing Custom-Made Panel.	2021	Gene panel	CCDC40	Primary ciliary dyskinesia	17q25.3	Primary ciliary dyskinesia	613808	AR	18	Definitive	Classification increased
Exome sequencing reveals novel causes as well as new candidate genes for human globozoospermia	2020	WES	CCDC62	Globozoospermia	12q24.31	Spermatogenic failure	619803	AR	5	Limited	New gene
Genome sequencing of Pakistani families with male infertility identifies deleterious genotypes in SPAG6, CCDC9, TKTL1, TUBA3C, and M1AP	2023	WGS	CCDC9	oligozoospermia, azoospermia, or asthenozoospermia	12p11.22	Spermatogenic failure	NA	AD	4	Limited	No change
Whole-exome sequencing of a cohort of infertile men reveals novel causative genes in teratozoospermia that are chiefly related to sperm head defects	2022	WES	CCNB3	Multiple morphological abnormalities of the sperm flagella	Xp11.22	Spermatogenic failure	300456	XL	3	Limited	New gene
De novo mutations in idiopathic male infertility-A pilot study	2020	WES	CD1D	azoospermia	1q23.1	Non-obstructive azoospermia	188410	AR	3	Limited	New gene
De novo mutations in idiopathic male infertility-A pilot study	2020	WES	CD63	azoospermia	12q13.2	Non-obstructive azoospermia	155740	AR	3	Limited	New gene
When transcripts matter: delineating between non-syndromic hearing loss DFNB32 and hearing impairment infertile male syndrome (HIIMS)	2020	Next-generation sequencing	CDC14A	Hearing impairment infertility male syndrome	1p21.2	Hearing impairment infertility male syndrome	608653	AR	9	Moderate	No change
A novel missense variant in CDK5RAP2 associated with non-obstructive azoospermia	2023	WES	CDK5RAP2	Non-obstructive azoospermia	9q33.2	Non-obstructive azoospermia	604804	AR	7	Limited	New gene
Loss-of-function mutations in centrosomal protein 112 is associated with human acephalic spermatozoa phenotype	2020	WES and Sanger	CEP112	Acephalic spermatozoa	17q24.1	Spermatogenic failure 44	619044	AR	6	Limited	New gene
Mosaic variegated aneuploidy syndrome with tetraploid, and predisposition to male infertility triggered by mutant CEP192	2023	WES	CEP192	Mosaic variegated aneu_x0002_ploidy	18p11.21	mosaic variegated aneuploidy	616426	AR	4	Limited	New gene
Functional characterization of the first missense variant in CEP78, a founder allele associated with cone-rod dystrophy, hearing loss, and reduced male fertility	2020	WES	CEP78	Other syndromes	9q21.2	cone-rod dystrophy with hearing loss	617236	AR	4	Limited	No change
Novel biallelic loss-of-function mutations in CFAP43 cause multiple morphological abnormalities of the sperm flagellum in Pakistani families	2021	WES	CFAP43	Multiple morphological abnormalities of the sperm flagella	10q25.1	Spermatogenic failure 19	617592	AR	17	Definitive	No change
Exome sequencing reveals variants in known and novel candidate genes for severe sperm motility disorders	2021	WES	CFAP44	Multiple morphological abnormalities of the sperm flagella	3q13.2	Spermatogenic failure	617593	AR	17	Definitive	No change
A novel mutation in CFAP47 causes male infertility due to multiple morphological abnormalities of the sperm flagella	2023	WES	CFAP47	Multiple morphological abnormalities of the sperm flagella	Xp21.1	spermatogenic failure	301059	XL	4	Limited	New gene
Loss-of-function mutations in CFAP57 cause multiple morphological abnormalities of the flagella in humans and mice	2023	WES and Sanger	CFAP57	Multiple morphological abnormalities of the sperm flagella	1p34.2	Multiple morphological abnormalities of the sperm flagella	620917	AR	6	Limited	New gene
Exome sequencing reveals variants in known and novel candidate genes for severe sperm motility disorders	2021	WES	CFAP58	Multiple morphological abnormalities of the sperm flagella	10q25.1	Spermatogenic failure	619144	AR	13	Strong	New gene
Biallelic Variants in CFAP61 Cause Multiple Morphological Abnormalities of the Flagella and Male Infertility	2021	WES	CFAP61	Multiple morphological abnormalities of the sperm flagella	20p11.23	Multiple morphological abnormalities of the sperm flagella	620409	AR	12	Moderate	New gene
A novel variant in CFAP69 causes asthenoteratozoospermia with treatable ART outcomes and a literature review	2023	Sanger	CFAP69	Multiple morphological abnormalities of the sperm flagella	7q21.13	Multiple morphological abnormalities of the sperm flagella	617959	AR	13	Strong	No change
Loss-of-function CFTR p.G970D missense mutation might cause congenital bilateral absence of the vas deferens and be associated with impaired spermatogenesis	2023	WES	CFTR	Congenital bilateral absence of the vas deferens	7q31.2	Congenital bilateral absence of the vas deferens	277180	AR	17	Definitive	No change
CHD7 missense variants and clinical characteristics of Chinese males with infertility	2020	Gene panel	CHD7	Hypogonadotropic hypogonadism	8q12.2	Hypogonadotropic hypogonadism 5 with or without anosmia	612370	AD	18	Definitive	No change
Whole-exome sequencing of a cohort of infertile men reveals novel causative genes in teratozoospermia that are chiefly related to sperm head defects	2022	WES	CHPT1	Multiple morphological abnormalities of the sperm flagella	12q23.2	Spermatogenic failure	616747	AR	3	Limited	New gene
Unraveling the Genetic Basis of Combined Deafness and Male Infertility Phenotypes through High-Throughput Sequencing in a Unique Cohort from South India	2024	WES	COL4A3	Other syndromes	2q36.3	Deafness-infertility syndrome	NA	AD	3	Limited	New gene
Aromatase deficiency in a tall man: Case report of two novel mutations and review of literature	2022	WES	CYP19A1	Disorders of sexual development	15q21.2	Aromatase deficiency	613546	AR	16	Definitive	No change
Mutations in the desert hedgehog (DHH) gene in the disorders of sexual differentiation and male infertility	2021	ABI DNA Sequencer	DHH	46,XY Disorders of sexual development	12q13.12	46XY sex reversal	233420	AR	10	Moderate	Classification increased
A pathogenic DMC1 frameshift mutation causes nonobstructive azoospermia but not primary ovarian insufficiency in humans	2021	WES	DMC1	Non-obstructive azoospermia	22q13.1	Non-obstructive azoospermia	602721	AR	10	Moderate	Classification increased
Identification of deleterious variants in patients with male infertility due to idiopathic non-obstructive azoospermia	2022	WES	DMRT1	Non-obstructive azoospermia	9p24.3	Non-obstructive azoospermia	NA	AD	14	Srtong	Classification increased
Novel dynein axonemal assembly factor 1 mutations identified using whole‑exome sequencing in patients with primary ciliary dyskinesia	2020	WES	DNAAF1	Primary ciliary dyskinesia	16q24.1	Primary ciliary dyskinesia	613193	AR	18	Definitive	New gene
Novel compound heterozygous DNAAF2 mutations cause primary ciliary dyskinesia in a Han Chinese family	2020	Next-generation sequencing	DNAAF2	Primary ciliary dyskinesia	14q21.3	Primary ciliary dyskinesia	612518	AR	12	Moderate	No change
A novel mutation in PCD-associated gene DNAAF3 causes male infertility due to asthenozoospermia	2023	WES	DNAAF3	Primary ciliary dyskinesia	19q13.42	Primary ciliary dyskinesia	606763	AR	3	Limited	No change
Case Report: DNAAF4 Variants Cause Primary Ciliary Dyskinesia and Infertility in Two Han Chinese Families	2022	WES	DNAAF4	Primary ciliary dyskinesia	15q21.3	Primary ciliary dyskinesia	615482	AR	17	Definitive	Classification increased
Novel DNAAF6 variants identified by whole-exome sequencing cause male infertility and primary ciliary dyskinesia	2020	WES	DNAAF6	Primary ciliary dyskinesia	Xq22.3	Primary ciliary dyskinesia	300991	XL	16	Definitive	Classification increased
Novel compound heterozygous mutations in DNAH1 cause primary infertility in Han Chinese males with multiple morphological abnormalities of the sperm flagella	2023	WES and Sanger	DNAH1	Multiple morphological abnormalities of the sperm flagella	3p21.1	Spermatogenic failure 18	617576	AR	18	Definitive	No change
Bi-allelic variants in DNAH10 cause asthenoteratozoospermia and male infertility	2022	WES	DNAH10	asthenoteratozoospermia	12q24.31	Spermatogenic failure 56	619515	AR	13	Srtong	New gene
Identification of compound heterozygous DNAH11 variants in a Han-Chinese family with primary ciliary dyskinesia	2021	WES	DNAH11	Primary ciliary dyskinesia	7p15.3	Primary ciliary dyskinesia	611884	AR	18	Definitive	New gene
Novel loss-of-function variants in DNAH17 cause multiple morphological abnormalities of the sperm flagella in humans and mice	2021	WES	DNAH17	Multiple morphological abnormalities of the sperm flagella	17q25.3	Spermatogenic failure 39	618643	AR	18	Definitive	Classification increased
Unraveling the Genetic Basis of Combined Deafness and Male Infertility Phenotypes through High-Throughput Sequencing in a Unique Cohort from South India	2024	WES	DNAH2	Other syndromes	17p13.1	Deafness-infertility syndrome	619094	AR	6	Limited	No change
Male Infertility Diagnosis: Improvement of Genetic Analysis Performance by the Introduction of Pre-Diagnostic Genes in a Next-Generation Sequencing Custom-Made Panel.	2021	Gene panel	DNAH5	Primary ciliary dyskinesia	5p15.2	Primary ciliary dyskinesia	608644	AR	18	Definitive	Classification increased
A novel frameshift mutation in DNAH6 associated with male infertility and asthenoteratozoospermia	2023	WES and Sanger	DNAH6	asthenoteratozoospermia	2p11.2	asthenoteratozoospermia	603336	AR	9	Moderate	Classification increased
Loss of function mutation in DNAH7 induces male infertility associated with abnormalities of the sperm flagella and mitochondria in human	2022	WES	DNAH7	Multiple morphological abnormalities of the sperm flagella	2q32.3	Primary ciliary dyskinesia	620356	AR	12	Moderate	New gene
A novel homozygous frameshift variant in DNAH8 causes multiple morphological abnormalities of the sperm flagella in a consanguineous Pakistani family	2023	WES	DNAH8	Multiple morphological abnormalities of the sperm flagella	6p21.2	Multiple morphological abnormalities of the sperm flagella	619095	AR	18	Definitive	New gene
Unraveling the Genetic Basis of Combined Deafness and Male Infertility Phenotypes through High-Throughput Sequencing in a Unique Cohort from South India	2024	WES	DNAH9	Other syndromes	17p12	Deafness-infertility syndrome	618300	AR	5	Limited	No change
Male Infertility Diagnosis: Improvement of Genetic Analysis Performance by the Introduction of Pre-Diagnostic Genes in a Next-Generation Sequencing Custom-Made Panel.	2021	Gene panel	DNAI1	Primary ciliary dyskinesia	9p13.3	Primary ciliary dyskinesia	244400	AR	17	Definitive	Classification increased
Splicing Mutation in DNALI1 Causes Male Infertility with Severe Oligoasthenoteratozoospermia in Humans	2023	WES and Sanger	DNALI1	Oligoasthenoteratozoospermia	1p34.3	Spermatogenic failure 83	620354	AR	8	Limited	New gene
A homozygous missense variant in DND1 causes non-obstructive azoospermia in humans	2022	WES	DND1	Non-obstructive azoospermia	5q31.3	Non-obstructive azoospermia	609385	AR	3	Limited	New gene
New Mutations in DNHD1 Cause Multiple Morphological Abnormalities of the Sperm Flagella	2023	WES	DNHD1	Multiple morphological abnormalities of the sperm flagella	11p15.4	Spermatogenic failure 65	619712	AR	12	Moderate	New gene
Genetic analyses of a large cohort of infertile patients with globozoospermia, DPY19L2 still the main actor, GGN confirmed as a guest player	2020	WES and Sanger	DPY19L2	Globozoospermia	12q14.2	Spermatogenic failure 9	613958	AR	16	Definitive	No change
DRC1 deficiency caused primary ciliary dyskinesia and MMAF in a Chinese patient	2021	WES and Sanger	DRC1	Primary ciliary dyskinesia	2p23.3	Primary ciliary dyskinesia	615294	AR	7	Limited	No change
Homozygous variant in DRC3 (LRRC48) gene causes asthenozoospermia and male infertility	2024	WES	DRC3	asthenozoospermia	17p11.2	asthenozoospermia	NA	AR	9	Moderate	New gene
Identification of deleterious variants in patients with male infertility due to idiopathic non-obstructive azoospermia	2022	WES	FANCA	Non-obstructive azoospermia	16q24.3	Fanconi anemia complementation group A	227650	AR	18	Definitive	Classification increased
FANCM Gene Variants in a Male Diagnosed with Sertoli Cell-Only Syndrome and Diffuse Astrocytoma	2024	WES	FANCM	azoospermia	14q21.2	Spermatogenic failure 28	618086	AR	14	Srtong	No change
Expanding the mutational spectrum of monogenic hypogonadotropic hypogonadism: novel mutations in ANOS1 and FGFR1 genes	2020	Gene panel	FGFR1	hypogonadotropic hypogonadism	8p11.23	Kallmann syndrome	147950	AD	17	Definitive	No change
A novel mutation in FK506 binding protein-like (FKBPL) causes male infertility	2021	Sanger	FKBPL	azoospermia	6p21.32	azoospermia	617076	AR	3	Limited	Classification increased
Novel Compound Heterozygous Mutation in FSIP2 Causes Multiple Morphological Abnormalities of the Sperm Flagella (MMAF) and Male Infertility	2022	WES	FSIP2	Multiple morphological abnormalities of the sperm flagella	2q32.1	Spermatogenic failure 34	618153	AR	13	Srtong	Classification increased
A splice donor variant of GAS8 induces structural disorganization of the axoneme in sperm flagella and leads to nonsyndromic male infertility	2023	WES	GAS8	Multiple morphological abnormalities of the sperm flagella	16q24.3	Multiple morphological abnormalities of the sperm flagella	616726	AR	9	Limited	No change
Variants in GCNA, X-linked germ-cell genome integrity gene, identified in men with primary spermatogenic failure	2021	WES	GCNA	Non-obstructive azoospermia	Xq13.1	spermatogenic failure	301077	XL	12	Moderate	New gene
Unraveling the Genetic Basis of Combined Deafness and Male Infertility Phenotypes through High-Throughput Sequencing in a Unique Cohort from South India	2024	WES	GJB2	Other syndromes	13q12.11	Deafness-infertility syndrome	NA	AD	4	Limited	Classification increased
A novel splicing mutation in helicase for meiosis 1 leads to non-obstructive azoospermia	2023	WES	HFM1	Non-obstructive azoospermia	1p22.2	Non-obstructive azoospermia	615724	AR	3	No Evidence	New gene
Homeodomain-interacting protein kinase HIPK4 regulates phosphorylation of manchette protein RIMBP3 during spermiogenesis	2022	Sanger	HIPK4	Non-obstructive azoospermia	19q13.2	Non-obstructive azoospermia	611712	AR	5	Limited	New gene
Case report: A non-obstructive azoospermia patient with heat shock factor-2 mutation	2020	Gene panel	HSF2	Non-obstructive azoospermia	6q22.31	Non-obstructive azoospermia	NA	AD	8	Limited	No change
Identification of novel homozygous missense and deletion mutations manifesting oligospermia infertility in Kashmiri population	2023	WES	HYAL3	Oligozoospermia	3p21.31	oligospermia	NA	NA	3	No Evidence	New gene
Novel HYDIN variants associated with male infertility in two Chinese families	2023	WES	HYDIN	Primary ciliary dyskinesia	16q22.2	Primary ciliary dyskinesia	608647	AR	18	Definitive	Classification increased
Male infertility may be associated with IFT140-related autosomal recessive retinitis pigmentosa	2023	Sanger	IFT140	oligozoospermia, asthenozoospermia, and teratozoospermia (OAT)	16p13.3	Retinitis pigmentosa 80	617781	AR	17	Definitive	New gene
A missense mutation in IFT74, encoding for an essential component for intraflagellar transport of Tubulin, causes asthenozoospermia and male infertility without clinical signs of Bardet-Biedl syndrome	2021	WES	IFT74	asthenozoospermia	9p21.2	Spermatogenic failure 58	619585	AR	5	Limited	New gene
Whole-genome sequencing identifies new candidate genes for nonobstructive azoospermia	2022	WGS	IGSF1	Non-obstructive azoospermia	Xq26.1		300888	XL	10	Moderate	New gene
Homozygosity for a novel INHA mutation in two male siblings with hypospadias, primary hypogonadism, and high-normal testicular volume	2022	Next-generation sequencing and Sanger	INHA	Hypergonadotropic hypogonadism	2q35	hypergonadotropic hypogonadism	147380	AR	5	Limited	New gene
Eight rare urinary disorders in a patient with Kallmann syndrome: A case report	2020	WES	KAL1（ANOS1）	Kallmann syndrome	Xp22.31	Kallmann syndrome	308700	XL	14	Strong	No change
Novel bi-allelic variants in KASH5 are associated with meiotic arrest and non-obstructive azoospermia	2022	WES	KASH5	Non-obstructive azoospermia	19q13.33	Spermatogenic failure 88	620547	AR	12	Moderate	Classification increased
Whole-exome sequencing of a cohort of infertile men reveals novel causative genes in teratozoospermia that are chiefly related to sperm head defects	2022	WES	KIAA1210	Multiple morphological abnormalities of the sperm flagella	Xq24	Spermatogenic failure	300995	XL	4	Limited	New gene
KIF3B gene silent variant leading to sperm morphology and motility defects and male infertility	2022	ABI DNA Sequencer	KIF3B	Oligoasthenoteratozoospermia	20q11.21	Oligoasthenoteratozoospermia	618955	AD	3	Limited	New gene
Clinical and molecular features of 40 Chinese patients with idiopathic hypogonadotropic hypogonadism	2023	WES and Sanger	KISS1R	Hypogonadotropic hypogonadism	19p13.3	Idiopathic hypogonadotropic hypogonadism	614837	AR	17	Definitive	No change
Novel mutations in LRRC23 cause asthenozoospermia in a nonconsanguineous family	2024	WES and Sanger	LRRC23	asthenozoospermia	12p13.31	Spermatogenic failure 92	620848	AR	9	Moderate	New gene
A novel homozygous LRRC6 mutation causes male infertility with asthenozoospermia and primary ciliary dyskinesia in humans	2023	WES and Sanger	LRRC6	Primary ciliary dyskinesia	8q24.22	Primary ciliary dyskinesia	614935	AR	15	Srtong	No change
An M1AP homozygous splice-site mutation associated with severe oligozoospermia in a consanguineous family	2020	WES	M1AP	Oligozoospermia	2p13.1	Spermatogenic failure 48	619108	AR	14	Srtong	No change
Disruption of human meiotic telomere complex genes TERB1, TERB2 and MAJIN in men with non-obstructive azoospermia	2021	WES	MAJIN	Non-obstructive azoospermia	11q13.1	Spermatogenic failure	617130	AR	4	Limited	New gene
A novel missense heterozygous mutation in MAP3K1 gene causes 46, XY disorder of sex development: case report and literature review	2020	WES	MAP3K1	46,XY Disorders of sexual development	5q11.2	46,XY Disorders of sexual development	613762	AD	13	Srtong	Classification increased
MBOAT1 homozygous missense variant causes nonobstructive azoospermia	2022	WES	MBOAT1	Non-obstructive azoospermia	6p22.3	Non-obstructive azoospermia	NA	AR	6	Limited	New gene
Novel MEIOB pathogenic variants including a homozygous non-canonical splicing variant, cause meiotic arrest and human non-obstructive azoospermia	2023	WES	MEIOB	Non-obstructive azoospermia	16p13.3	Spermatogenic failure 22	617706	AR	14	Srtong	Classification increased
MNS1 variant associated with situs inversus and male infertility	2020	WES	MNS1	Primary ciliary dyskinesia	15q21.3	Primary ciliary dyskinesia	618948	AR	13	Srtong	Classification increased
A novel homozygote nonsense variant of MSH4 leads to primary ovarian insufficiency and non-obstructive azoospermia	2024	WES	MSH4	Non-obstructive azoospermia	1p31.1	Spermatogenic failure 2	108420	AR	10	Moderate	Classification increased
A Homozygous Loss-of-Function Mutation in MSH5 Abolishes MutSgamma Axial Loading and Causes Meiotic Arrest in NOA-Affected Individuals	2022	Sanger	MSH5	Non-obstructive azoospermia	6p21.33	Spermatogenic failure 74	619937	AR	13	Srtong	New gene
Impact of Mitochondrial Genetic Variants in ND1, ND2, ND5, and ND6 Genes on Sperm Motility and Intracytoplasmic Sperm Injection (ICSI) Outcomes	2021	Sanger	ND1	asthenozoospermia	mitochondrial	asthenozoospermia	NA	NA	NA	Unable to classify	No change
Impact of Mitochondrial Genetic Variants in ND1, ND2, ND5, and ND6 Genes on Sperm Motility and Intracytoplasmic Sperm Injection (ICSI) Outcomes	2021	Sanger	ND5	asthenozoospermia	mitochondrial	asthenozoospermia	NA	NA	NA	Unable to classify	No change
De novo mutations in idiopathic male infertility-A pilot study	2020	WES	NEURL4	azoospermia	17p13.1	Non-obstructive azoospermia	615865	AR	3	Limited	New gene
A novel NPHP4 homozygous missense variant identified in infertile brothers with multiple morphological abnormalities of the sperm flagella	2023	WES	NPHP4	Multiple morphological abnormalities of the sperm flagella	1p36.31	Multiple morphological abnormalities of the sperm flagella	NA	AR	9	Limited	New gene
Expanding the phenotype of copy number variations involving NR0B1 (DAX1)	2024	WGS	NR0B1 (DAX1)	46,XY Disorders of sexual development	Xp21.2	46,XY Disorders of sexual development	300018	XL	17	Definitive	No change
Case Report: Longitudinal follow-up and testicular sperm extraction in a patient with a pathogenic NR5A1 (SF-1) frameshift variant: p.(Phe70Serfs*5)	2023	Sanger	NR5A1	46,XY Disorders of sexual development	9q33.3	46XY sex reversal	612965	AD	17	Definitive	No change
Defect in the nuclear pore membrane glycoprotein 210-like gene is associated with extreme uncondensed sperm nuclear chromatin and male infertility: a case report	2020	WES	NUP210L	Fertilisation failure	1q21.3	Male infertility	621057	AR	4	Limited	New gene
Generation of an iPSC line (HUSTi002-A) from fibroblasts of a patient with Sertoli cell-only syndrome carrying c.731_732delAT in PIWIL2 gene	2020	Sanger	PIWIL2	Non-obstructive azoospermia	8p21.3	Sertoli cell-only syndrome	610312	AR	6	Limited	No change
Whole-exome sequencing of a cohort of infertile men reveals novel causative genes in teratozoospermia that are chiefly related to sperm head defects	2022	WES	PIWIL4	Multiple morphological abnormalities of the sperm flagella	11q21	Spermatogenic failure	610315	AR	4	Limited	New gene
Novel variants in ACTL7A and PLCZ1 are associated with male infertility and total fertilization failure	2020	WES	PLCZ1	Fertilisation failure	12p12.3	Spermatogenic failure	617214	AR	16	Definitive	No change
Identification of deleterious variants in patients with male infertility due to idiopathic non-obstructive azoospermia	2022	WES	PLK4	Non-obstructive azoospermia	4q28.1	Non-obstructive azoospermia	NA	AD	10	Moderate	Classification increased
Compound heterozygous mutations in PMFBP1 cause acephalic spermatozoa syndrome: A case report	2022	Next-generation sequencing	PMFBP1	Acephalic spermatozoa	16q22.2	Spermatogenic failure 31	618112	AR	15	Srtong	No change
A novel missense variant in PNLDC1 associated with nonobstructive azoospermia	2024	WES and Sanger	PNLDC1	Non-obstructive azoospermia	6q25.3	Spermatogenic failure 57	619528	AR	13	Srtong	New gene
A biallelic variant in POLR2C is associated with congenital hearing loss and male infertility: Case report.	2022	WES	POLR2C	Other syndromes	16q21	sensorineural hearing loss and infertility	180663	AR	3	Limited	New gene
Eight rare urinary disorders in a patient with Kallmann syndrome: A case report	2020	WES	PROKR2	Kallmann syndrome	20p12.3	Kallmann syndrome	244200	AD	17	Definitive	No change
Exome sequencing reveals variants in known and novel candidate genes for severe sperm motility disorders	2021	WES	QRICH2	Multiple morphological abnormalities of the sperm flagella	17q25.1	Spermatogenic failure	618341	AR	12	Moderate	No change
Deleterious variants in X-linked RHOXF1 cause male infertility with oligo- and azoospermia	2024	WES	RHOXF1	Oligozoospermia	Xq24	Oligozoospermia	NA	XL	10	Moderate	Classification increased
A homozygous RPL10L missense mutation associated with male factor infertility and severe oligozoospermia.	2020	WES and Sanger	RPL10L	Oligozoospermia	14q21.2	Spermatogenic failure 63	619689	AR	6	Limited	No change
Patients with severe asthenoteratospermia carrying SPAG6 or RSPH3 mutations have a positive pregnancy outcome following intracytoplasmic sperm injection	2020	WES	RSPH3	Primary ciliary dyskinesia	6q25.3	Primary ciliary dyskinesia	616481	AR	10	Moderate	No change
Novel RSPH4A Variants Associated With Primary Ciliary Dyskinesia-Related Infertility in Three Chinese Families	2022	WES and Sanger	RSPH4A	Primary ciliary dyskinesia	6q22.1	Primary ciliary dyskinesia	612649	AR	16	Definitive	New gene
Unraveling the Genetic Basis of Combined Deafness and Male Infertility Phenotypes through High-Throughput Sequencing in a Unique Cohort from South India	2024	WES	RSPH6A	Other syndromes	19q13.32	Deafness-infertility syndrome	607548	AR	2	No Evidence	New gene
Achieving an optimal pregnancy outcome through the combined utilization of micro-TESE and ICSI in cryptorchidism associated with a non-canonical splicing variant in RXFP2	2024	WES and Sanger	RXFP2	Non-obstructive azoospermia	13q13.1	cryptorchidism	NA	AR	11	Moderate	Classification increased
Genetic mutation analysis of 22 patients with congenital absence of vas deferens: a single-center study	2022	Sanger	SCNN1B	Congenital bilateral absence of the vas deferens	16p12.2	Congenital bilateral absence of the vas deferens	600760	AD	6	Limited	New gene
Functional analysis of SEMA3A variants identified in Chinese patients with isolated hypogonadotropic hypogonadism	2020	WES	SEMA3A	hypogonadotropic hypogonadism	7q21.11	Kallmann syndrome	614897	AD	16	Definitive	No change
Clinical and molecular features of 40 Chinese patients with idiopathic hypogonadotropic hypogonadism	2023	WES and Sanger	SEMA3E	Hypogonadotropic hypogonadism	7q21.11	Kallmann syndrome	608166	AD	5	Limited	Classification increased
De novo mutations in idiopathic male infertility-A pilot study	2020	WES	SEMA5A	azoospermia	5p15.31	Non-obstructive azoospermia	609297	AR	3	Limited	New gene
Whole-exome sequencing of a cohort of infertile men reveals novel causative genes in teratozoospermia that are chiefly related to sperm head defects	2022	WES	SEPTIN12	Multiple morphological abnormalities of the sperm flagella	16p13.3	Spermatogenic failure	614822	AD	15	Srtong	Classification increased
Biallelic loss-of-function mutations in SEPTIN4 (C17ORF47), encoding a conserved annulus protein, cause thin midpiece spermatozoa and male infertility in humans	2022	WES	SEPTIN4	asthenoteratozoospermia	17q22	asthenoteratozoospermia	603696	AR	6	Limited	New gene
Bi-allelic SHOC1 loss-of-function mutations cause meiotic arrest and non-obstructive azoospermia	2021	WES and Sanger	SHOC1	Non-obstructive azoospermia	9q31.3	Spermatogenic failure 75	619949	AR	12	Moderate	New gene
Unraveling the Genetic Basis of Combined Deafness and Male Infertility Phenotypes through High-Throughput Sequencing in a Unique Cohort from South India	2024	WES	SLC26A4	Other syndromes	7q22.3	Deafness-infertility syndrome	NA	AR	3	Limited	New gene
The role of SLC26A8 homozygous variants in male infertility and flagellum abnormalities.	2024	WES	SLC26A8	asthenoteratozoospermia	6p21.31	Spermatogenic failure 3	606766	AD	12	Moderate	New gene
Identification of novel compound heterozygous variants in the SLC30A7 (ZNT7) gene in two French brothers with stunted growth, testicular hypoplasia and bone marrow failure.	2023	WES	SLC30A7	Other syndromes	1p21.2	Ziegler-Huang syndrome	620501	AR	5	Limited	New gene
Genetic mutation analysis of 22 patients with congenital absence of vas deferens: a single-center study	2022	Sanger	SLC9A3	Congenital bilateral absence of the vas deferens	5p15.33	Congenital bilateral absence of the vas deferens	182307	AR	10	Moderate	Classification increased
The sodium/proton exchanger SLC9C1 (sNHE) is essential for human sperm motility and fertility	2021	WES and Sanger	SLC9C1	asthenozoospermia	3q13.2	asthenozoospermia	612738	AR	4	Limited	Classification increased
Homozygous mutation in SLO3 leads to severe asthenoteratozoospermia due to acrosome hypoplasia and mitochondrial sheath malformations	2022	WES	SLO3（KCNU1）	asthenoteratozoospermia	8p11.23	Spermatogenic failure 79	620196	AR	8	Limited	New gene
Clinical and molecular features of 40 Chinese patients with idiopathic hypogonadotropic hypogonadism	2023	WES and Sanger	SOX10	Hypogonadotropic hypogonadism	22q13.1	Kallmann syndrome	NA	AD	16	Definitive	No change
Loss of SPACA1 function causes autosomal recessive globozoospermia by damaging the acrosome-acroplaxome complex	2021	WES	SPACA1	Globozoospermia	6q15	Spermatogenic failure 85	620490	AR	5	Limited	Classification increased
Patients with severe asthenoteratospermia carrying SPAG6 or RSPH3 mutations have a positive pregnancy outcome following intracytoplasmic sperm injection	2020	WES	SPAG6	Primary ciliary dyskinesia	10p12.2	Primary ciliary dyskinesia	605730	AR	8	Limited	No change
Bi-allelic SPATA22 variants cause premature ovarian insufficiency and nonobstructive azoospermia due to meiotic arrest	2022	WES	SPATA22	Non-obstructive azoospermia	17p13.2	Spermatogenic failure 96	621001	AR	10	Moderate	New gene
Biallelic mutations in spermatogenesis and centriole-associated 1 like (SPATC1L) cause acephalic spermatozoa syndrome and male infertility	2022	WES	SPATC1L	Acephalic spermatozoa	21q22.3	Acephalic spermatozoa syndrome	617187	AR	6	Limited	New gene
Homozygous mutations in SPEF2 induce multiple morphological abnormalities of the sperm flagella and male infertility	2020	WES	SPEF2	Multiple morphological abnormalities of the sperm flagella	5p13.2	Spermatogenic failure 43	618751	AR	16	Definitive	Classification increased
SPEM1 Gene Mutation in a Case with Sperm Morphological Defects Leading to Male Infertility	2024	WES and Sanger	SPEM1	teratozoospermia	17p13.1	Teratozoospermia	615116	AR	4	Limited	New gene
Multiscale analysis of SRY-positive 46,XX testicular disorder of sex development: Presentation of nine cases	2020	FISH	SRY	46,XX Disorders of sexual development	Yp11.2	46,XX Disorders of sexual development	400045	YL	17	Definitive	No change
A loss-of-function variant in SSFA2 causes male infertility with globozoospermia and failed oocyte activation	2022	WES	SSFA2	Globozoospermia	2q31.3	Globozoospermia	102530	AR	5	Limited	New gene
Novel STAG3 variant associated with primary ovarian insufficiency and non-obstructive azoospermia in an Iranian consanguineous family	2022	WES	STAG3	Non-obstructive azoospermia	7q22.1	Spermatogenic failure 61	619672	AR	14	Srtong	Classification increased
A novel homozygous nonsense variant of STX2 underlies non-obstructive azoospermia in a consanguineous Chinese family	2024	WES	STX2	Non-obstructive azoospermia	12q24.33	Non-obstructive azoospermia	132350	AR	7	Limited	No change
Loss of SUN1 function in spermatocytes disrupts the attachment of telomeres to the nuclear envelope and contributes to non-obstructive azoospermia in humans	2022	WES	SUN1	Non-obstructive azoospermia	7p22.3	Non-obstructive azoospermia	607723	AR	6	Limited	New gene
Novel Mutation and Deletion in SUN5 Cause Male Infertility with Acephalic Spermatozoa Syndrome	2021	WGS	SUN5	Acephalic spermatozoa	20q11.21	Spermatogenic failure 16	617187	AR	17	Definitive	No change
Identification of deleterious variants in patients with male infertility due to idiopathic non-obstructive azoospermia	2022	WES	SYCE1	Non-obstructive azoospermia	10q26.3	Spermatogenic failure 15	616950	AR	10	Moderate	Classification increased
Novel Loss-of-Function SYCP2 Variants in Infertile Males Upgrade the Gene-Disease Clinical Validity Classification for SYCP2 and Male Infertility to Strong	2024	WES	SYCP2	oligoasthenozoospermia	20q13.33	Spermatogenic failure 1	258150	AD	15	Srtong	Classification increased
Analysis of TATA-box binding protein associated factor 4b gene mutations in a Chinese population with nonobstructive azoospermia	2020	Next-generation sequencing	TAF4B	Non-obstructive azoospermia	18q11.2	Spermatogenic failure 13	615841	AR	7	Limited	No change
Genetic characterization of a missense mutation in the X-linked TAF7L gene identified in an oligozoospermic man†	2022	Next-generation sequencing	TAF7L	oligozoospermia	Xq22.1	oligozoospermia	NA	XL	4	Limited	Classification increased
A Novel Compound Heterozygous Mutation in TDRD9 Causes Oligozoospermia	2024	WES	TDRD9	Oligozoospermia	14q32.33	Spermatogenic failure 30	618110	AR	9	Moderate	Classification increased
Disruption of human meiotic telomere complex genes TERB1, TERB2 and MAJIN in men with non-obstructive azoospermia	2021	WES	TERB1	Non-obstructive azoospermia	16q22.1	Spermatogenic failure	619646	AR	10	Moderate	New gene
Disruption of human meiotic telomere complex genes TERB1, TERB2 and MAJIN in men with non-obstructive azoospermia	2021	WES	TERB2	Non-obstructive azoospermia	15q21.1	Spermatogenic failure	619645	AR	4	Limited	New gene
Novel mutations of TEX11 are associated with non-obstructive azoospermia	2023	WES	TEX11	Non-obstructive azoospermia	Xq13.1	Spermatogenic failure	309120	XL	16	Definitive	No change
Genomic study of TEX15 variants: prevalence and allelic heterogeneity in men with spermatogenic failure	2023	WES	TEX15	spermatogenic failure	8p12	spermatogenic failure	617960	AR	14	Srtong	No change
Whole-genome sequencing identifies new candidate genes for nonobstructive azoospermia	2022	WGS	TKTL1	Non-obstructive azoospermia	Xq28	Non-obstructive azoospermia	300044	XL	9	Moderate	New gene
Unraveling the Genetic Basis of Combined Deafness and Male Infertility Phenotypes through High-Throughput Sequencing in a Unique Cohort from South India	2024	WES	TRIOBP	Other syndromes	22q13.1	Deafness-infertility syndrome	609823	AR	3	Limited	New gene
Loss-of-function mutation in TSGA10 causes acephalic spermatozoa phenotype in human	2022	WES and Sanger	TSGA10	Acephalic spermatozoa	2q11.2	Spermatogenic failure 26	617961	AR	13	Srtong	Classification increased
Role of testis‑specific serine kinase 1B in undiagnosed male infertility	2022	Sanger	TSSK1B	asthenoteratozoospermia	5q22.2	asthenoteratozoospermia	NA	Undetermined	10	Limited	Classification increased
A novel homozygous missense TTC12 variant identified in an infertile Pakistani man with severe oligoasthenoteratozoospermia and primary ciliary dyskinesia	2024	WES and Sanger	TTC12	Primary ciliary dyskinesia	11q23.2	Primary ciliary dyskinesia	618801	AR	13	Srtong	New gene
Genome sequencing of Pakistani families with male infertility identifies deleterious genotypes in SPAG6, CCDC9, TKTL1, TUBA3C, and M1AP	2023	WGS	TUBA3C	oligozoospermia, azoospermia, or asthenozoospermia	13q12.11	Spermatogenic failure	602528	AR	2	No Evidence	New gene
A novel frameshift mutation in ubiquitin-specific protease 26 gene in a patient with severe oligozoospermia	2020	WES	USP26	Oligozoospermia	Xq26.2	Spermatogenic failure	301101	XL	10	Moderate	No change
Screening by single-molecule molecular inversion probes targeted sequencing panel of candidate genes of infertility in azoospermic infertile Jordanian males	2021	Gene panel	USP9Y	azoospermia	Yq11.221	azoospermia	415000	YL	3	No Evidence	Classification increased
Whole-genome sequencing identifies new candidate genes for nonobstructive azoospermia	2022	WGS	VCX3A	Non-obstructive azoospermia	Xp22.31		300533	XL	3	Limited	New gene
Obstructive azoospermia as the first presentation of Von Hippel-Lindau disease	2023	Unkown	VHL	Other syndromes	3p25.3	papillary cystadenoma of the epididymis	NA	AR	3	Limited	New gene
A novel homozygous mutation in WDR19 induces disorganization of microtubules in sperm flagella and nonsyndromic asthenoteratospermia	2020	WES	WDR19	Multiple morphological abnormalities of the sperm flagella	4p14	Spermatogenic failure 72	619867	AR	4	Limited	No change
A loss-of-function variant in ZCWPW1 causes human male infertility with sperm head defect and high DNA fragmentation	2024	WES and Sanger	ZCWPW1	oligoasthenoteratozoospermia	7q22.1	oligoasthenoteratozoospermia	618900	AR	6	Limited	New gene
Whole-genome sequencing identifies new candidate genes for nonobstructive azoospermia	2022	WGS	ZFPM2	Non-obstructive azoospermia	8q23.1	46XY sex reversal	616067	AD	4	Limited	Classification increased
Novel axonemal protein ZMYND12 interacts with TTC29 and DNAH1, and is required for male fertility and flagellum function	2023	WES	ZMYND12	Multiple morphological abnormalities of the sperm flagella	1p34.2	Multiple morphological abnormalities of the sperm flagella	NA	NA	3	Limited	New gene
Sequencing of the ZMYND15 gene in a cohort of infertile Chinese men reveals novel mutations in patients with teratozoospermia	2022	WES and Sanger	ZMYND15	Oligoasthenoteratozoospermia	17p13.2	Spermatogenic failure 14	615842	AR	12	Moderate	Classification increased
Exome sequencing reveals novel causes as well as new candidate genes for human globozoospermia	2020	WES	ZPBP	Globozoospermia	7p12.2	Spermatogenic failure	619799	AR	5	Limited	New gene
